# Supplementary material for: Poly[aqua­[μ2-cis-1,2-bis­(4-pyrid­yl)ethyl­ene-κ2 N:N′](μ2-5-nitro­isophthalato-κ3 O:O′,O′′)nickel(II)]
Source: Acta Crystallogr Sect E Struct Rep Online. 2009 Dec 19;66(Pt 1):m80–1. doi: 10.1107/S1600536809053872 (PMC2980111; doi:10.1107/S1600536809053872)
Supplement: Supplementary file 2 [file e-66-00m80-Isup2.hkl]

# 
# h,k,l, Fc-squared, Fo-squared, sigma(Fo-squared) and status flag 
# 
data_I
_shelx_title ' x50m in P-1' 
_shelx_refln_list_code          4 
_shelx_F_calc_maximum      192.09 
_exptl_crystal_F_000       480.00 
_reflns_d_resolution_high  0.8315 
 
loop_ 
 _symmetry_equiv_pos_as_xyz 
 'x, y, z' 
 '-x, -y, -z' 
 
_cell_length_a     9.3723 
_cell_length_b    10.9947 
_cell_length_c    11.1704 
_cell_angle_alpha 109.970 
_cell_angle_beta   90.190 
_cell_angle_gamma 110.727 
 
_shelx_F_squared_multiplier     1.000 
 
loop_ 
 _refln_index_h 
 _refln_index_k 
 _refln_index_l 
 _refln_F_squared_calc 
 _refln_F_squared_meas 
 _refln_F_squared_sigma 
 _refln_observed_status 
   1   0   0     1307.81     1301.21     12.49 o 
   2   0   0     2301.98     2134.42     20.01 o 
   3   0   0      566.30      540.61     10.22 o 
   4   0   0     1575.25     1527.44     24.32 o 
   5   0   0     4164.96     4206.04     60.37 o 
   6   0   0     2594.38     2672.45     41.71 o 
   7   0   0       61.46       54.17      4.11 o 
   8   0   0       52.90       57.85      4.56 o 
  10   0   0      202.23      193.85     10.34 o 
 -10   1   0       84.70       79.68      6.68 o 
  -9   1   0      513.88      478.74     15.32 o 
  -8   1   0     1068.27     1054.43     21.52 o 
  -7   1   0     1306.07     1318.93     24.15 o 
  -6   1   0        5.58        8.32      1.73 o 
  -5   1   0     1450.47     1433.89     17.53 o 
  -4   1   0     7945.41     8104.58     71.94 o 
  -3   1   0     7165.45     7165.17     95.96 o 
  -2   1   0    16440.84    14381.79    205.80 o 
  -1   1   0     1319.56     1272.29     12.85 o 
   0   1   0      504.70      376.77      4.00 o 
   1   1   0     4512.12     4389.81     61.62 o 
   2   1   0     1332.52     1147.67     18.12 o 
   3   1   0        6.63        7.62      1.30 o 
   4   1   0      826.24      969.76     17.78 o 
   5   1   0      182.45      179.44      6.51 o 
   6   1   0      393.84      362.53     10.53 o 
   7   1   0      304.70      284.23      9.80 o 
   8   1   0        1.58        5.35      2.35 o 
   9   1   0       39.29       34.06      4.39 o 
  10   1   0      131.21      145.09      9.12 o 
 -10   2   0      227.25      195.44      9.85 o 
  -9   2   0       71.06       73.06      5.86 o 
  -8   2   0     1185.03     1236.28     17.20 o 
  -7   2   0      264.03      272.29      5.46 o 
  -6   2   0     3651.95     3867.10     36.86 o 
  -4   2   0      932.44      963.70     15.72 o 
  -3   2   0      367.47      338.48      4.77 o 
  -2   2   0      344.11      378.82      4.76 o 
  -1   2   0     1308.07     1386.48     11.28 o 
   0   2   0    11077.81     9728.44     80.50 o 
   1   2   0      250.04      228.06      5.69 o 
   2   2   0     2301.19     2112.82     31.74 o 
   3   2   0     2981.08     2941.23     43.52 o 
   4   2   0      300.93      281.04      8.30 o 
   5   2   0      608.40      567.51     13.62 o 
   6   2   0      136.10      141.01      6.63 o 
   7   2   0     1086.98     1106.13     23.53 o 
   8   2   0      136.76      138.58      7.76 o 
   9   2   0      150.12      149.22      8.72 o 
 -11   3   0      109.46      115.16      8.18 o 
 -10   3   0      336.18      321.75     12.40 o 
  -9   3   0      126.30      124.67      7.16 o 
  -8   3   0      888.16      883.48     19.71 o 
  -7   3   0        3.98        6.43      1.23 o 
  -6   3   0       24.61       17.75      1.46 o 
  -5   3   0     2120.28     2139.85     22.51 o 
  -4   3   0     1321.16     1486.76     21.42 o 
  -3   3   0       50.39       42.10      1.22 o 
  -2   3   0     1327.77     1398.45     11.66 o 
  -1   3   0     2084.31     2061.33     16.47 o 
   0   3   0     1857.27     1778.75     25.64 o 
   1   3   0     1631.32     1740.10     27.35 o 
   2   3   0        1.48        5.21      1.47 o 
   3   3   0     2832.45     2991.94     45.59 o 
   4   3   0      992.38     1014.70     20.22 o 
   5   3   0     1316.83     1346.14     25.85 o 
   6   3   0        7.66       11.78      2.63 o 
   7   3   0       64.79       66.54      5.49 o 
   8   3   0      205.96      210.02     10.05 o 
   9   3   0       94.23       90.84      7.39 o 
 -11   4   0        0.51        0.00      2.01 o 
 -10   4   0      103.20      106.84      7.02 o 
  -9   4   0      908.85      984.49     22.17 o 
  -8   4   0       82.04       87.04      5.61 o 
  -7   4   0       99.59       93.07      4.25 o 
  -6   4   0      133.37      140.39      4.69 o 
  -5   4   0     1175.89     1154.03     17.20 o 
  -4   4   0     8804.48     9528.48     82.67 o 
  -3   4   0     4122.22     4322.85     33.18 o 
  -2   4   0      308.99      378.93      4.95 o 
  -1   4   0      903.73      985.36      9.05 o 
   0   4   0       42.57       60.28      2.63 o 
   1   4   0    10817.27    11909.64    160.24 o 
   2   4   0     1701.75     1788.69     30.13 o 
   3   4   0      397.71      403.33     11.27 o 
   4   4   0      422.65      432.10     12.46 o 
   5   4   0       12.86       13.11      2.86 o 
   6   4   0      122.69      126.06      7.28 o 
   7   4   0      362.52      378.39     13.76 o 
   8   4   0       19.89       19.62      4.19 o 
 -11   5   0       69.96       66.83      5.97 o 
 -10   5   0        0.52        1.73      2.07 o 
  -9   5   0       78.20       72.04      5.21 o 
  -8   5   0       66.46       77.95      4.90 o 
  -7   5   0     1277.59     1240.35     22.23 o 
  -6   5   0      201.25      208.20      6.50 o 
  -5   5   0      509.52      512.06      6.28 o 
  -4   5   0      288.43      306.92      4.26 o 
  -3   5   0      490.80      488.76      5.53 o 
  -2   5   0      713.88      652.22      6.95 o 
  -1   5   0     1467.34     1514.19     13.47 o 
   0   5   0      146.73      126.78      3.78 o 
   1   5   0      148.22      170.29      6.60 o 
   2   5   0       26.66       22.54      2.97 o 
   3   5   0      333.69      300.15     10.22 o 
   4   5   0       49.72       42.59      4.30 o 
   5   5   0      276.44      295.73     11.35 o 
   6   5   0      116.15      132.77      8.07 o 
   7   5   0      107.18      121.05      8.21 o 
  -8   6   0      107.46      105.84      6.29 o 
  -7   6   0      270.54      232.02      5.63 o 
  -6   6   0      371.75      420.77      8.04 o 
  -5   6   0      348.84      350.06      7.20 o 
  -4   6   0     1838.19     1859.98     16.32 o 
  -3   6   0      391.25      482.12      6.96 o 
  -2   6   0      406.89      321.04      5.91 o 
  -1   6   0      499.91      385.59     12.73 o 
   0   6   0      393.65      439.31      8.22 o 
   1   6   0      458.80      360.80     10.99 o 
   2   6   0       28.19       24.55      3.23 o 
   3   6   0       18.53       12.57      2.89 o 
   4   6   0     1610.69     1655.86     32.96 o 
   5   6   0        7.23       13.31      3.48 o 
   6   6   0       72.08       71.19      6.51 o 
   7   6   0        0.18        1.81      2.83 o 
 -11   7   0        8.91        4.28      2.83 o 
 -10   7   0       25.35       21.12      3.85 o 
  -9   7   0      469.96      422.90     13.56 o 
  -8   7   0       10.26       11.92      2.77 o 
  -7   7   0      252.63      236.07      9.12 o 
  -6   7   0        0.88        1.58      0.90 o 
  -5   7   0        5.13        6.47      1.22 o 
  -4   7   0      182.46      148.06      5.95 o 
  -3   7   0      809.40      779.76     11.67 o 
  -2   7   0       28.53       27.90      2.11 o 
  -1   7   0      547.17      537.06     11.89 o 
   0   7   0      495.26      513.18      9.69 o 
   1   7   0      168.25      173.32      7.96 o 
   2   7   0       70.39       55.36      4.79 o 
   3   7   0      286.72      294.37     11.64 o 
   4   7   0        0.43        0.00      1.73 o 
   5   7   0      223.46      186.01      9.88 o 
   6   7   0       25.68       30.61      4.98 o 
 -10   8   0        1.57        2.89      2.49 o 
  -9   8   0        0.55        1.08      2.10 o 
  -8   8   0      648.55      614.23     16.85 o 
  -7   8   0      100.27      121.76      6.77 o 
  -6   8   0       97.41       88.06      5.72 o 
  -5   8   0       20.14       22.77      2.08 o 
  -4   8   0      448.90      447.07     11.98 o 
  -3   8   0      239.74      233.26     17.85 o 
  -2   8   0      885.24      911.56     13.84 o 
  -1   8   0       37.09       32.00      2.54 o 
   0   8   0       11.70       10.95      1.90 o 
   1   8   0       59.50       58.87      5.18 o 
   2   8   0        3.39        7.82      2.75 o 
   3   8   0      266.12      245.61     11.07 o 
   4   8   0       86.11       79.26      6.88 o 
   5   8   0       45.93       45.96      5.89 o 
 -10   9   0       43.74       44.80      5.52 o 
  -9   9   0       15.55       18.97      3.74 o 
  -8   9   0       14.99       14.02      3.26 o 
  -7   9   0       45.64       47.09      4.81 o 
  -6   9   0      205.14      204.50      8.92 o 
  -5   9   0        3.91        3.40      1.31 o 
  -4   9   0      292.43      286.83     10.11 o 
  -3   9   0      223.37      200.31      5.99 o 
  -2   9   0       72.46       62.83      7.94 o 
  -1   9   0      173.14      177.43      5.97 o 
   0   9   0      222.35      211.75      9.83 o 
   1   9   0       33.07       35.90      4.79 o 
   2   9   0       90.74       89.56      7.05 o 
   3   9   0      401.74      382.52     15.04 o 
   4   9   0      122.47      118.11      8.75 o 
  -9  10   0      171.12      165.22      9.46 o 
  -8  10   0      403.88      381.08     13.85 o 
  -7  10   0        2.55        0.79      2.04 o 
  -6  10   0       56.53       46.66      4.64 o 
  -5  10   0      660.40      650.81     17.39 o 
  -4  10   0      257.11      275.42      7.49 o 
  -3  10   0      180.70      174.86      6.39 o 
  -2  10   0       18.38       23.36      2.62 o 
  -1  10   0      252.25      225.69      7.28 o 
   0  10   0      816.62      791.09     21.69 o 
   1  10   0      342.83      333.76     13.70 o 
   2  10   0       61.83       72.18      6.88 o 
  -8  11   0      185.87      191.02     10.11 o 
  -7  11   0      144.01      155.09      8.72 o 
  -6  11   0        8.77       10.42      3.31 o 
  -5  11   0       42.23       40.44      4.73 o 
  -4  11   0       59.30       61.21      9.44 o 
  -3  11   0      353.55      360.03     10.36 o 
  -2  11   0      190.63      177.61      6.68 o 
  -1  11   0        7.39        8.80      2.26 o 
   0  11   0        1.95        0.00      2.27 o 
   1  11   0       78.87       80.90      7.45 o 
  -6  12   0      320.65      308.95     12.86 o 
  -5  12   0      241.30      225.20     10.84 o 
  -4  12   0       69.12       58.42      5.86 o 
  -3  12   0        4.11        9.14      2.24 o 
  -2  12   0      130.73      140.36      6.37 o 
   1 -12   1      271.45      282.39     13.20 o 
   2 -12   1       34.04       40.01      3.73 o 
   3 -12   1       45.85       43.07      3.73 o 
   4 -12   1      171.85      166.48      6.49 o 
   5 -12   1      318.56      314.59     12.69 o 
   6 -12   1      212.46      233.18     11.01 o 
   7 -12   1       16.11       18.12      4.02 o 
  -1 -11   1       17.19       19.45      4.22 o 
   0 -11   1      184.94      157.07      9.34 o 
   1 -11   1      178.58      181.53      9.83 o 
   2 -11   1      208.54      210.88      7.24 o 
   3 -11   1        1.10        0.80      1.31 o 
   4 -11   1      128.37      103.25      4.84 o 
   5 -11   1      132.23      122.56      5.21 o 
   6 -11   1      123.59      117.14      7.50 o 
   7 -11   1      385.02      408.06     14.27 o 
   8 -11   1       89.10       77.25      6.43 o 
  -3 -10   1       89.37       78.10      7.25 o 
  -2 -10   1      286.19      286.76     12.97 o 
  -1 -10   1      151.96      157.55      9.20 o 
   0 -10   1      270.43      243.46     11.07 o 
   1 -10   1       69.92       67.27      4.76 o 
   2 -10   1      569.44      545.04     12.27 o 
   3 -10   1      230.70      212.78     15.87 o 
   4 -10   1     1426.52     1472.06     20.51 o 
   5 -10   1      108.84      113.20      9.19 o 
   6 -10   1      106.47       96.16      6.48 o 
   7 -10   1      275.45      282.68     11.04 o 
   8 -10   1      694.14      684.14     18.75 o 
   9 -10   1      244.97      241.17     11.13 o 
  -4  -9   1      184.00      183.94     10.56 o 
  -3  -9   1       50.58       56.38      5.75 o 
  -2  -9   1      110.26       98.31      7.11 o 
  -1  -9   1      292.92      297.57     12.01 o 
   0  -9   1      679.82      671.96     18.29 o 
   1  -9   1      148.74      126.72      5.00 o 
   2  -9   1      427.57      415.51      9.14 o 
   3  -9   1      769.30      750.18     16.37 o 
   4  -9   1       98.45      102.73      4.21 o 
   5  -9   1      730.03      753.03     12.48 o 
   6  -9   1        4.66        5.53      1.42 o 
   7  -9   1        1.01        0.00      1.53 o 
   8  -9   1      128.26      126.97      7.25 o 
   9  -9   1      109.10      117.82      7.50 o 
  10  -9   1      185.39      195.44     10.00 o 
  -5  -8   1       44.62       42.13      5.55 o 
  -4  -8   1      669.47      662.28     19.79 o 
  -3  -8   1      339.68      334.13     12.97 o 
  -2  -8   1       83.23       83.16      6.12 o 
  -1  -8   1       24.31       22.57      3.45 o 
   0  -8   1        0.89        2.10      1.84 o 
   1  -8   1      289.93      284.10     14.91 o 
   2  -8   1      939.36      953.86     14.25 o 
   3  -8   1      468.22      468.67      9.83 o 
   4  -8   1       74.79       73.96      3.33 o 
   5  -8   1      172.70      178.89      5.21 o 
   6  -8   1      116.82      112.56      6.17 o 
   7  -8   1      158.02      171.28      7.90 o 
   8  -8   1      230.72      220.38      9.37 o 
   9  -8   1       14.14       14.81      3.31 o 
  10  -8   1       49.83       53.12      5.35 o 
  -6  -7   1       25.51       24.75      4.53 o 
  -5  -7   1      110.09      111.20      7.65 o 
  -4  -7   1       28.84       25.80      3.99 o 
  -3  -7   1        4.08        4.08      2.24 o 
  -2  -7   1      254.83      244.85      9.85 o 
  -1  -7   1       42.43       41.14      4.08 o 
   0  -7   1      167.43      171.48      5.21 o 
   1  -7   1      174.78      195.19     12.12 o 
   2  -7   1      215.60      195.70      5.19 o 
   3  -7   1     1296.67     1327.16     18.82 o 
   4  -7   1        2.65        1.92      0.90 o 
   5  -7   1        3.60        2.53      0.97 o 
   6  -7   1       47.77       42.04      2.50 o 
   7  -7   1        3.83        2.74      1.07 o 
   8  -7   1      117.36      122.98      6.63 o 
   9  -7   1      178.34      170.89      8.32 o 
  10  -7   1       15.64       24.10      3.91 o 
  11  -7   1        5.24        4.30      2.69 o 
  -7  -6   1        0.25        1.95      2.44 o 
  -6  -6   1      239.35      230.63     10.70 o 
  -5  -6   1      162.59      171.82      8.64 o 
  -4  -6   1      599.92      572.24     16.11 o 
  -3  -6   1      134.26      124.25      6.85 o 
  -2  -6   1      466.51      493.83     13.62 o 
  -1  -6   1      337.53      255.35      8.98 o 
   0  -6   1     1560.49     1560.10     19.07 o 
   1  -6   1       18.24       14.05      3.53 o 
   2  -6   1      396.18      374.08      6.87 o 
   3  -6   1       12.66       10.29      1.27 o 
   4  -6   1      360.96      277.94      3.92 o 
   5  -6   1      974.26     1004.61     11.56 o 
   6  -6   1        1.26        2.59      0.72 o 
   7  -6   1       98.24       98.14      3.64 o 
   8  -6   1      378.62      390.96     11.86 o 
  -8  -5   1      165.31      158.71      9.66 o 
  -7  -5   1       86.74       88.54      6.97 o 
  -6  -5   1      102.06      101.74      6.91 o 
  -5  -5   1       29.05       31.66      4.08 o 
  -4  -5   1        8.62        8.64      2.41 o 
  -3  -5   1      298.94      247.20      8.89 o 
  -2  -5   1      485.78      450.48     12.12 o 
  -1  -5   1      704.80      682.64     15.09 o 
   0  -5   1        2.85       11.50      1.31 o 
   1  -5   1        9.03        7.97      1.09 o 
   2  -5   1      470.19      660.79     17.26 o 
   3  -5   1     1246.87     1235.14     11.05 o 
   4  -5   1     2269.43     2507.75     31.71 o 
   5  -5   1      187.99      166.08      3.18 o 
   6  -5   1      798.42      858.78      9.54 o 
   7  -5   1        2.39        3.10      0.95 o 
   8  -5   1      258.10      265.35      9.03 o 
   9  -5   1       68.37       68.10      5.07 o 
  10  -5   1       86.72       89.11      6.31 o 
  11  -5   1      119.47      101.68      7.16 o 
  -8  -4   1      120.97      138.10      8.61 o 
  -7  -4   1       91.61       90.89      6.60 o 
  -6  -4   1       11.98       13.99      2.92 o 
  -5  -4   1      166.15      167.09      7.62 o 
  -4  -4   1       33.93       31.71      3.43 o 
  -3  -4   1        8.71       15.46      2.32 o 
  -2  -4   1     2124.67     2097.81     33.78 o 
  -1  -4   1      830.25      851.88     16.37 o 
   0  -4   1      510.28      544.36      7.91 o 
   1  -4   1      794.20      934.23     11.31 o 
   2  -4   1       40.62       33.38      1.56 o 
   3  -4   1      250.18      203.97      2.88 o 
   4  -4   1     2860.64     3199.16     25.44 o 
   5  -4   1       52.55       55.48      3.20 o 
   6  -4   1      351.44      377.51      6.76 o 
   7  -4   1       47.37       43.24      2.34 o 
   8  -4   1      781.50      819.17     10.57 o 
   9  -4   1      314.70      306.60     10.93 o 
  10  -4   1      162.60      160.66      8.35 o 
  11  -4   1        5.68        6.57      2.75 o 
  -9  -3   1       23.70       32.42      4.81 o 
  -8  -3   1       93.15       96.95      6.88 o 
  -7  -3   1        6.09        6.31      2.52 o 
  -6  -3   1      383.70      398.12     12.20 o 
  -5  -3   1       98.73       75.49      4.79 o 
  -4  -3   1       18.65        7.93      1.87 o 
  -3  -3   1      203.24      215.20      7.02 o 
  -2  -3   1       13.64       17.53      1.98 o 
  -1  -3   1     4213.78     4491.07     62.83 o 
   0  -3   1       25.58       30.73      2.63 o 
   1  -3   1      106.87       67.32      5.41 o 
   2  -3   1       18.11       15.49      1.58 o 
   3  -3   1        3.23        2.04      0.55 o 
   4  -3   1     1632.78     1753.83     26.93 o 
   5  -3   1     1696.95     1761.11     27.78 o 
   6  -3   1      107.15       93.58      4.28 o 
   7  -3   1      237.54      245.18      8.96 o 
   8  -3   1       57.02       61.71      5.66 o 
   9  -3   1      393.96      415.37     13.42 o 
  10  -3   1       28.92       33.07      4.33 o 
  11  -3   1       64.80       48.73      5.46 o 
  -9  -2   1      233.19      229.42     11.04 o 
  -8  -2   1       96.03      103.30      6.57 o 
  -7  -2   1      335.27      337.58     11.13 o 
  -6  -2   1       70.92       57.93      4.25 o 
  -5  -2   1     1089.82     1090.25     20.76 o 
  -4  -2   1     2060.67     2144.62     33.84 o 
  -3  -2   1      351.01      361.08      8.66 o 
  -2  -2   1     1050.38     1170.41     19.11 o 
  -1  -2   1       64.30       56.15      2.55 o 
   0  -2   1     1014.45     1167.12     13.97 o 
   1  -2   1     6755.38     6309.26    128.84 o 
   2  -2   1       11.26       13.59      0.93 o 
   3  -2   1       12.35       16.39      1.47 o 
   4  -2   1        0.79        0.00      0.88 o 
   5  -2   1      623.34      670.44     13.17 o 
   6  -2   1      119.18      103.68      3.21 o 
   7  -2   1        3.63        4.73      1.11 o 
   8  -2   1        2.21        1.76      1.53 o 
  10  -2   1      193.34      170.83      9.15 o 
 -10  -1   1        0.23        0.00      2.27 o 
  -9  -1   1        4.52        4.19      2.44 o 
  -8  -1   1       12.33       18.35      2.34 o 
  -7  -1   1      629.27      632.21     15.06 o 
  -6  -1   1      567.23      525.03     12.54 o 
  -5  -1   1      327.16      343.19      8.95 o 
  -4  -1   1      289.58      237.17      6.57 o 
  -3  -1   1      713.06      717.78     12.69 o 
  -2  -1   1     2646.61     2814.57     39.53 o 
  -1  -1   1     3534.25     3424.03     32.30 o 
   1  -1   1     4599.55     4231.33     35.81 o 
   2  -1   1        4.49        2.44      0.82 o 
   3  -1   1       84.15       84.30      3.17 o 
   4  -1   1      482.71      639.98      8.38 o 
   5  -1   1       89.24       92.27      4.26 o 
   6  -1   1     1213.01     1234.23     15.03 o 
   7  -1   1     1765.73     1725.83     30.55 o 
   8  -1   1      265.25      276.16      9.88 o 
   9  -1   1       62.07       73.31      5.49 o 
 -10   0   1       46.38       47.29      5.55 o 
  -9   0   1       86.01       75.58      6.06 o 
  -8   0   1       18.92       25.74      3.79 o 
  -7   0   1       66.98       68.93      3.24 o 
  -6   0   1      336.50      304.65      8.47 o 
  -5   0   1      382.02      373.37      8.86 o 
  -4   0   1      986.55     1102.45     18.07 o 
  -3   0   1      994.96     1223.76     18.63 o 
  -2   0   1      324.44      353.42      4.57 o 
  -1   0   1     5682.83     4906.48     53.69 o 
   0   0   1     8100.63     7109.95    187.14 o 
   1   0   1        5.39        2.11      0.33 o 
   2   0   1     8625.07     8631.73     84.22 o 
   3   0   1     3769.20     4034.15     37.45 o 
   4   0   1     7115.15     7485.98     67.68 o 
   5   0   1     1836.02     1843.00     30.50 o 
   6   0   1      577.27      612.70     14.47 o 
   7   0   1      238.67      233.32      8.81 o 
   8   0   1      459.72      476.90     14.13 o 
   9   0   1      537.82      527.67     15.77 o 
 -10   1   1       55.36       62.04      6.00 o 
  -9   1   1      426.34      421.28     14.13 o 
  -8   1   1        2.75        2.32      1.87 o 
  -7   1   1      289.50      297.45      6.59 o 
  -6   1   1        1.25        0.78      0.88 o 
  -5   1   1     4018.48     4407.40     78.18 o 
  -4   1   1     3737.99     3974.42     38.44 o 
  -3   1   1       85.52       59.92      2.67 o 
  -2   1   1     3901.37     3998.79     59.49 o 
  -1   1   1     7625.01     6694.97     70.30 o 
   0   1   1     4783.24     4746.92     42.66 o 
   1   1   1     7711.07     7809.69     77.84 o 
   2   1   1     2686.88     2573.55     37.38 o 
   3   1   1     1593.76     1841.21     28.94 o 
   4   1   1        4.74        0.65      0.88 o 
   5   1   1     2144.59     2235.82     36.44 o 
   6   1   1     1179.00     1259.58     24.63 o 
   7   1   1      155.09      142.34      7.19 o 
   8   1   1      209.22      188.53      8.78 o 
   9   1   1        7.18       10.93      3.23 o 
 -11   2   1       84.50       85.83      7.33 o 
 -10   2   1      159.92      150.53      9.00 o 
  -9   2   1      146.93      139.54      7.90 o 
  -8   2   1     2580.98     2771.70     45.22 o 
  -7   2   1       52.93       55.55      2.85 o 
  -6   2   1      527.29      558.84      6.48 o 
  -5   2   1      146.21      156.63      4.40 o 
  -4   2   1     4398.55     4881.60     46.16 o 
  -3   2   1     4965.26     5178.97     49.77 o 
  -2   2   1     4773.75     4619.94     69.97 o 
  -1   2   1      562.21      667.92      7.06 o 
   0   2   1      543.31      532.52      5.33 o 
   1   2   1      186.46      222.74      8.54 o 
   2   2   1     3792.78     3750.33     53.63 o 
   3   2   1     3536.50     3530.94     51.93 o 
   4   2   1      187.21      176.63      6.71 o 
   5   2   1       73.78       58.90      4.28 o 
   6   2   1      696.75      724.63     17.44 o 
   7   2   1        9.31       14.98      3.09 o 
   8   2   1      304.69      276.53     11.18 o 
   9   2   1       17.73       18.04      4.02 o 
 -11   3   1      154.05      155.31      9.29 o 
 -10   3   1      391.48      388.38     13.90 o 
  -9   3   1       93.62       96.64      6.37 o 
  -8   3   1       32.27       37.24      3.88 o 
  -7   3   1      181.21      180.71      7.31 o 
  -6   3   1      421.30      449.93      5.46 o 
  -5   3   1     1411.15     1403.94     15.59 o 
  -4   3   1     3194.44     3503.80     33.88 o 
  -3   3   1     2059.93     2111.73     17.23 o 
  -2   3   1     2341.76     2327.56     18.56 o 
  -1   3   1       27.55       25.10      1.36 o 
   0   3   1     1104.80     1065.74      9.72 o 
   1   3   1      247.03      262.69      7.25 o 
   2   3   1     2072.96     2126.16     33.55 o 
   3   3   1     2270.90     2088.44     34.01 o 
   4   3   1      454.19      365.53     10.65 o 
   5   3   1        5.26        2.89      1.76 o 
   6   3   1       48.33       38.11      4.19 o 
   7   3   1      304.94      318.55     12.12 o 
   8   3   1      517.02      505.33     16.56 o 
 -11   4   1       21.92       25.17      4.39 o 
 -10   4   1      333.95      324.87     12.35 o 
  -9   4   1      633.82      641.10     16.93 o 
  -8   4   1      560.40      566.86     14.72 o 
  -7   4   1        0.05        1.33      1.19 o 
  -6   4   1      605.49      635.41      8.90 o 
  -5   4   1     2776.29     3069.10     44.13 o 
  -4   4   1     1953.13     2030.84     17.18 o 
  -3   4   1      377.76      368.76      4.54 o 
  -2   4   1      124.06      124.22      2.34 o 
  -1   4   1     3386.72     3668.67     28.74 o 
   0   4   1     6085.24     6699.10     50.72 o 
   1   4   1     1028.09      977.27     18.72 o 
   2   4   1      354.97      327.95      9.63 o 
   3   4   1      174.16      139.82      6.46 o 
   4   4   1      701.43      719.56     17.36 o 
   5   4   1     1250.41     1275.38     26.62 o 
   6   4   1      682.08      679.10     18.63 o 
   7   4   1       58.49       62.63      5.95 o 
   8   4   1       19.74       28.71      4.79 o 
 -11   5   1       36.73       27.72      4.39 o 
 -10   5   1        2.01        4.93      2.49 o 
  -9   5   1      202.96      199.77      8.72 o 
  -8   5   1     1111.07     1080.85     21.69 o 
  -7   5   1       43.84       40.58      3.37 o 
  -6   5   1       98.21      128.81      5.30 o 
  -5   5   1      345.30      364.77      6.92 o 
  -4   5   1      445.07      408.18      5.25 o 
  -3   5   1     2188.38     2326.07     23.96 o 
  -2   5   1      893.25      926.92      9.19 o 
  -1   5   1      417.05      489.29      6.01 o 
   0   5   1     1046.57     1137.58     11.37 o 
   1   5   1     1180.08     1150.45     22.11 o 
   2   5   1      707.20      706.31     16.56 o 
   3   5   1      793.49      820.34     19.14 o 
   4   5   1      271.19      290.61     10.87 o 
   5   5   1        2.69        0.31      1.84 o 
   6   5   1      166.11      159.65      8.98 o 
   7   5   1      142.85      167.21      9.83 o 
  -8   6   1      293.69      291.17     10.62 o 
  -7   6   1     1066.41     1073.28     14.77 o 
  -6   6   1      479.68      498.22     10.51 o 
  -5   6   1      481.83      510.32      6.52 o 
  -4   6   1        8.16        3.14      0.64 o 
  -3   6   1      265.67      287.14      4.36 o 
  -2   6   1     1225.64     1281.43     12.33 o 
  -1   6   1     2023.68     1988.20     17.81 o 
   0   6   1      915.91      993.73     17.09 o 
   1   6   1       14.66       20.98      2.89 o 
   2   6   1      280.84      276.82     10.17 o 
   3   6   1       22.70       22.17      3.54 o 
   4   6   1      824.82      840.22     21.35 o 
   5   6   1       98.59       83.93      6.74 o 
   6   6   1        1.13        0.74      2.58 o 
 -10   7   1       64.51       62.10      5.75 o 
  -9   7   1      384.40      327.84     12.06 o 
  -8   7   1        9.05       10.28      2.80 o 
  -7   7   1       26.61       19.85      3.14 o 
  -6   7   1      281.50      283.67      9.83 o 
  -5   7   1      444.57      433.26      9.09 o 
  -4   7   1      221.20      244.05      7.82 o 
  -3   7   1      946.01      933.17     13.28 o 
  -2   7   1      160.29      154.28     10.55 o 
  -1   7   1     1267.02     1208.78     17.85 o 
   0   7   1      102.13      102.74      4.13 o 
   1   7   1      369.56      373.60     12.32 o 
   2   7   1        4.89        5.78      2.29 o 
   3   7   1      119.10      141.04      8.10 o 
   4   7   1      380.83      360.94     13.87 o 
   5   7   1      160.23      157.15      9.63 o 
 -10   8   1       43.00       46.61      5.32 o 
  -9   8   1      128.64      131.64      7.84 o 
  -8   8   1      655.98      614.40     17.16 o 
  -7   8   1      287.93      283.81     10.79 o 
  -6   8   1        1.18        0.54      1.67 o 
  -5   8   1       19.45       14.04      2.72 o 
  -4   8   1     2872.79     2984.28     32.79 o 
  -3   8   1      156.03      144.98      4.81 o 
  -2   8   1       36.17       38.03      2.69 o 
  -1   8   1       45.67       40.13      2.83 o 
   0   8   1      274.40      270.29      7.34 o 
   1   8   1      136.77      146.11      8.10 o 
   2   8   1      342.22      302.75     12.15 o 
   3   8   1       18.48       16.88      3.77 o 
   4   8   1        7.62       13.31      3.79 o 
 -10   9   1        1.74        1.16      2.75 o 
  -9   9   1        0.00        0.00      2.27 o 
  -8   9   1       25.11       29.48      4.36 o 
  -7   9   1      189.70      179.47      8.86 o 
  -6   9   1       95.51      100.46      6.40 o 
  -5   9   1      237.48      218.85      9.06 o 
  -4   9   1        1.42        0.55      1.06 o 
  -3   9   1       42.17       47.74      7.69 o 
  -2   9   1       23.60       26.73      2.93 o 
  -1   9   1       96.54      109.26      4.84 o 
   0   9   1       56.77       49.41      5.15 o 
   1   9   1       41.09       42.50      5.13 o 
   2   9   1      109.68      103.89      7.73 o 
   3   9   1       83.31       80.08      7.16 o 
  -9  10   1      154.53      145.49      8.98 o 
  -8  10   1        0.33        2.92      2.49 o 
  -7  10   1       11.94        8.64      3.06 o 
  -6  10   1       55.75       56.69      5.18 o 
  -5  10   1      261.74      275.88     10.93 o 
  -4  10   1      366.89      363.72     12.66 o 
  -3  10   1       35.60       37.03      3.08 o 
  -2  10   1      105.01      109.62      5.03 o 
  -1  10   1      391.81      410.03     10.15 o 
   0  10   1      109.49      126.74      8.30 o 
   1  10   1       71.72       72.49      6.85 o 
   2  10   1        4.40        2.58      2.94 o 
  -8  11   1      151.79      174.82      9.85 o 
  -7  11   1        6.10        9.49      3.14 o 
  -6  11   1        7.88        7.62      2.92 o 
  -5  11   1      252.21      234.37     10.70 o 
  -4  11   1       56.29       51.62      5.27 o 
  -3  11   1      109.96      116.86      7.45 o 
  -2  11   1        1.48        0.00      1.42 o 
  -1  11   1       88.27       89.09      5.04 o 
   0  11   1      128.80      136.11      9.17 o 
  -5  12   1        2.32        3.62      2.61 o 
  -4  12   1       22.59       27.75      4.62 o 
   0 -12   2      267.87      310.23     14.07 o 
   1 -12   2      276.95      304.82     13.59 o 
   2 -12   2        2.01        0.98      1.56 o 
   3 -12   2       67.84       66.32      4.34 o 
   4 -12   2      380.85      409.95     10.30 o 
   5 -12   2      276.56      280.80      8.28 o 
   6 -12   2       79.05       79.09      6.63 o 
   7 -12   2        4.58       12.46      3.54 o 
  -2 -11   2        8.41        8.44      3.40 o 
  -1 -11   2        0.13        0.00      2.07 o 
   0 -11   2      208.61      208.97     10.73 o 
   1 -11   2      363.80      370.29     14.24 o 
   2 -11   2       19.63       25.65      2.91 o 
   3 -11   2       22.90       23.79      3.62 o 
   4 -11   2      417.81      415.50     20.01 o 
   5 -11   2       12.48       13.34      2.19 o 
   6 -11   2       98.41      102.31      4.73 o 
   7 -11   2       95.94       91.04      6.60 o 
   8 -11   2       42.15       43.89      5.10 o 
   9 -11   2      179.81      187.93      9.85 o 
  -3 -10   2      203.66      199.37     11.07 o 
  -2 -10   2      224.97      213.25     10.99 o 
  -1 -10   2        3.42        2.15      2.21 o 
   0 -10   2        5.83        7.39      2.69 o 
   1 -10   2      134.46      130.12      5.46 o 
   2 -10   2      224.25      232.26      7.05 o 
   3 -10   2      123.23      118.08      4.88 o 
   4 -10   2      860.00      884.47     14.50 o 
   5 -10   2       44.55       44.04      3.09 o 
   6 -10   2      238.37      218.28      6.65 o 
   7 -10   2      407.66      452.66     14.10 o 
   8 -10   2      510.66      487.57     15.15 o 
   9 -10   2      141.84      150.36      8.58 o 
  -4  -9   2       87.96       85.49      7.28 o 
  -3  -9   2       20.84       21.94      4.19 o 
  -2  -9   2      148.15      147.02      8.64 o 
  -1  -9   2      484.89      457.75     14.87 o 
   0  -9   2        2.29        6.14      2.41 o 
   1  -9   2      476.20      482.50     10.14 o 
   2  -9   2        2.00        1.78      1.30 o 
   3  -9   2     2653.29     2706.82     31.11 o 
   4  -9   2      868.71      827.06     19.24 o 
   5  -9   2      255.95      259.88      6.73 o 
   6  -9   2        3.92        4.86      1.43 o 
   7  -9   2      392.15      401.94      8.77 o 
   8  -9   2      133.49      152.28      7.93 o 
   9  -9   2      506.78      471.20     14.78 o 
  10  -9   2       47.17       46.78      5.18 o 
  -5  -8   2      132.88      141.18      9.03 o 
  -4  -8   2      810.95      833.08     22.34 o 
  -3  -8   2      183.05      168.76      9.03 o 
  -2  -8   2        6.44        5.49      2.44 o 
  -1  -8   2      281.19      263.96     10.48 o 
   0  -8   2      952.13     1020.76     22.37 o 
   1  -8   2     1291.39     1305.39     17.95 o 
   2  -8   2      417.48      386.39      8.15 o 
   3  -8   2        3.37        2.52      1.11 o 
   4  -8   2      344.65      324.56      7.12 o 
   5  -8   2      944.24      999.24     19.99 o 
   6  -8   2      170.78      180.19     13.58 o 
   7  -8   2      248.68      239.50      6.30 o 
   8  -8   2        0.55        0.88      1.84 o 
   9  -8   2       22.01       31.35      4.11 o 
  10  -8   2      198.60      205.12      9.66 o 
  -6  -7   2       14.97       24.02      2.96 o 
  -5  -7   2      168.81      171.42      9.32 o 
  -4  -7   2       46.90       43.52      4.64 o 
  -3  -7   2      616.08      625.38     17.22 o 
  -2  -7   2      411.42      411.71     12.97 o 
  -1  -7   2        1.06        1.36      1.59 o 
   0  -7   2      234.97      205.55      8.13 o 
   1  -7   2       79.24       79.44      3.38 o 
   2  -7   2      284.38      272.52      6.16 o 
   3  -7   2      687.87      705.82     10.77 o 
   4  -7   2        1.83        1.61      0.86 o 
   5  -7   2      217.06      213.92      9.67 o 
   6  -7   2      229.56      229.59      5.74 o 
   7  -7   2      222.32      211.90      6.99 o 
   8  -7   2      451.10      425.67     12.49 o 
   9  -7   2        1.78        0.03      1.84 o 
  10  -7   2       64.65       73.96      5.86 o 
  11  -7   2       51.54       44.31      5.10 o 
  -7  -6   2      159.52      163.41      6.57 o 
  -6  -6   2      228.59      224.91     10.39 o 
  -5  -6   2      267.87      257.36     10.68 o 
  -4  -6   2       77.01       71.95      5.35 o 
  -3  -6   2        1.37        2.83      1.76 o 
  -2  -6   2      691.19      699.15     16.71 o 
  -1  -6   2     1554.76     1608.03     28.85 o 
   0  -6   2      834.81      899.10     34.33 o 
   1  -6   2       13.79       13.58      0.79 o 
   2  -6   2       33.55       19.39      1.61 o 
   3  -6   2      234.86      202.31      4.76 o 
   4  -6   2     1186.75     1246.66     15.47 o 
   5  -6   2     1166.69     1282.08     19.72 o 
   6  -6   2      225.99      212.60      5.25 o 
   7  -6   2      165.54      150.91      5.37 o 
   8  -6   2      427.69      409.32      8.29 o 
   9  -6   2      168.25      168.22      7.96 o 
  10  -6   2       44.72       40.29      4.50 o 
  -8  -5   2      161.32      164.06      6.72 o 
  -7  -5   2        1.72        1.12      1.49 o 
  -6  -5   2      286.45      277.95     10.90 o 
  -5  -5   2      119.00      105.17      6.37 o 
  -4  -5   2       39.73       43.49      3.96 o 
  -3  -5   2      230.72      230.89      8.44 o 
  -2  -5   2      445.81      445.07     11.84 o 
  -1  -5   2     1632.59     1752.16     29.48 o 
   0  -5   2     2510.82     2377.33     19.89 o 
   1  -5   2       21.11       29.52      0.93 o 
   2  -5   2        4.44        7.78      1.51 o 
   3  -5   2      218.23      237.54      3.09 o 
   4  -5   2     1712.92     1970.87     16.79 o 
   5  -5   2     1318.10     1258.30     15.30 o 
   6  -5   2       62.01       47.80      2.39 o 
   7  -5   2       32.69       30.30      2.94 o 
   8  -5   2      431.29      439.34     16.13 o 
   9  -5   2       39.38       41.20      4.08 o 
  10  -5   2      202.49      193.14      8.83 o 
  -8  -4   2      297.31      315.25      8.92 o 
  -7  -4   2       21.72       25.40      2.73 o 
  -6  -4   2      282.54      290.66      7.55 o 
  -5  -4   2      129.57      118.98      6.34 o 
  -4  -4   2      215.97      204.75      7.67 o 
  -3  -4   2     1093.49     1152.12     21.77 o 
  -2  -4   2     1163.77     1101.26     20.30 o 
  -1  -4   2      110.31       96.27      4.33 o 
   0  -4   2      413.26      329.86      4.38 o 
   1  -4   2      480.31      464.52      6.83 o 
   2  -4   2     1198.99     1281.08     15.98 o 
   3  -4   2       59.58       78.76      2.39 o 
   4  -4   2      220.22      215.84      4.36 o 
   5  -4   2        0.81        3.23      1.19 o 
   6  -4   2      354.15      349.05      9.54 o 
   7  -4   2      204.88      181.65      6.97 o 
   8  -4   2     1315.45     1437.94     26.87 o 
   9  -4   2        2.59        3.70      1.37 o 
  10  -4   2        9.11       13.85      3.14 o 
  11  -4   2       66.49       56.29      5.58 o 
  -9  -3   2       21.60       18.94      3.99 o 
  -8  -3   2      147.72      131.97      5.53 o 
  -7  -3   2       84.32       88.18      4.26 o 
  -6  -3   2      435.11      449.64      9.16 o 
  -5  -3   2      353.01      385.38     10.87 o 
  -4  -3   2      845.77      935.47     18.46 o 
  -3  -3   2       67.76       62.38      3.54 o 
  -2  -3   2       95.37      136.68      3.88 o 
  -1  -3   2       94.28       80.30      2.22 o 
   0  -3   2      285.44      310.96      4.40 o 
   1  -3   2        0.63        0.00      0.30 o 
   2  -3   2        3.89        3.48      1.39 o 
   3  -3   2       65.67       68.99      2.07 o 
   4  -3   2      597.65      555.95     11.61 o 
   5  -3   2      575.71      629.09     13.28 o 
   6  -3   2        2.08        1.90      1.19 o 
   8  -3   2       81.28       90.45      3.64 o 
   9  -3   2      621.82      595.52     10.62 o 
  -9  -2   2      133.91      126.77      8.15 o 
  -7  -2   2       54.44       53.18      3.21 o 
  -6  -2   2      466.43      487.80      9.20 o 
  -5  -2   2      531.20      514.63      8.85 o 
  -4  -2   2     1809.59     1861.44     24.13 o 
  -3  -2   2        0.79        1.96      0.70 o 
  -2  -2   2      623.47      670.69      9.66 o 
  -1  -2   2      953.35      996.71     10.88 o 
   0  -2   2     8219.88     8546.61     85.18 o 
   1  -2   2     5573.31     5693.28     45.14 o 
   2  -2   2      277.21      227.01      5.14 o 
   3  -2   2      153.22      182.04      5.38 o 
   4  -2   2     2163.24     2360.95     35.82 o 
   5  -2   2      235.81      200.53      6.63 o 
   6  -2   2      173.11      183.48      4.65 o 
   7  -2   2       22.20       18.50      1.86 o 
   8  -2   2        5.62        4.35      1.36 o 
   9  -2   2       44.35       45.16      4.59 o 
 -10  -1   2        9.47       13.96      3.94 o 
  -9  -1   2       78.94       78.80      6.48 o 
  -8  -1   2       81.02       87.16      6.14 o 
  -7  -1   2      212.04      219.07      5.92 o 
  -6  -1   2      168.44      167.95      4.72 o 
  -5  -1   2      278.85      312.30      8.15 o 
  -4  -1   2      372.58      339.31      5.93 o 
  -3  -1   2      337.59      286.91      4.79 o 
  -2  -1   2      232.81      204.66      3.47 o 
  -1  -1   2      331.38      340.40      4.69 o 
   1  -1   2     1492.26     1681.55     13.84 o 
   2  -1   2        4.08        7.15      1.76 o 
   3  -1   2      886.83      975.31     16.82 o 
   5  -1   2       67.81       86.56      3.50 o 
   6  -1   2      315.14      337.73      6.72 o 
   7  -1   2      267.32      262.38      9.49 o 
   8  -1   2       70.35       63.85      5.10 o 
   9  -1   2       12.45        8.01      2.66 o 
  10  -1   2       67.37       64.16      5.97 o 
 -10   0   2       40.35       45.22      5.69 o 
  -9   0   2        0.53        0.00      1.44 o 
  -8   0   2      256.87      280.87     10.96 o 
  -7   0   2       81.49       92.89      3.63 o 
  -6   0   2      110.77      100.98      3.42 o 
  -5   0   2     1267.05     1325.94     15.71 o 
  -4   0   2        3.31        1.52      0.67 o 
  -3   0   2       51.71       35.40      2.19 o 
  -2   0   2      622.81      714.58     10.93 o 
  -1   0   2     1895.92     2035.84     20.11 o 
   0   0   2      205.97      176.65      2.77 o 
   1   0   2     2139.37     2163.77     21.32 o 
   2   0   2        2.70        8.38      0.83 o 
   3   0   2      127.38      107.63      2.89 o 
   4   0   2     2401.50     2626.36     44.41 o 
   5   0   2      403.14      373.32     10.51 o 
   6   0   2       86.25      111.03      5.89 o 
   7   0   2      730.41      757.65     18.32 o 
   8   0   2       88.77       93.92      6.26 o 
   9   0   2      262.66      265.63     11.33 o 
  10   0   2       13.06       14.21      3.77 o 
 -10   1   2       96.06      101.65      7.56 o 
  -9   1   2      155.37      151.01      8.47 o 
  -8   1   2        4.64        5.07      2.41 o 
  -7   1   2       46.90       43.69      4.08 o 
  -6   1   2       31.73       34.76      1.93 o 
  -5   1   2      954.50      893.67     11.15 o 
  -4   1   2     2238.27     2311.71     23.40 o 
  -3   1   2      576.56      611.44      7.34 o 
  -2   1   2     1237.58     1392.83     20.53 o 
  -1   1   2     1038.15     1130.65     11.75 o 
   0   1   2       12.15       22.37      0.85 o 
   1   1   2     2726.98     2669.94     20.74 o 
   2   1   2       21.51       27.31      2.15 o 
   3   1   2     1030.12     1236.92     21.75 o 
   4   1   2     1443.81     1481.43     26.08 o 
   5   1   2     1181.75     1132.04     22.40 o 
   6   1   2      295.50      288.03     10.14 o 
   7   1   2        8.73       15.40      3.09 o 
   8   1   2      432.20      441.11     14.55 o 
   9   1   2      200.45      205.83     10.22 o 
 -10   2   2      254.44      260.93     11.67 o 
  -9   2   2      482.78      504.90     15.55 o 
  -8   2   2     1106.64     1168.91     24.52 o 
  -7   2   2      210.00      197.56      7.93 o 
  -6   2   2       18.51       15.89      2.38 o 
  -5   2   2      110.41       92.21      2.39 o 
  -4   2   2     2959.15     3244.91     30.32 o 
  -3   2   2     2889.21     3226.23     43.97 o 
  -2   2   2      493.93      435.39      8.65 o 
  -1   2   2      585.62      557.71      5.55 o 
   0   2   2      439.24      429.12      4.74 o 
   1   2   2     2008.84     2043.71     21.26 o 
   2   2   2     3521.26     3747.24     54.31 o 
   3   2   2      127.61      111.68      5.13 o 
   4   2   2       99.01       80.67      4.76 o 
   5   2   2      695.66      699.01     16.85 o 
   6   2   2      158.93      154.38      7.67 o 
   7   2   2      220.35      233.61     10.05 o 
   8   2   2       26.26       26.02      4.25 o 
   9   2   2        0.18        3.17      2.80 o 
 -11   3   2       95.80       96.67      7.59 o 
 -10   3   2       48.75       37.77      4.79 o 
  -9   3   2       35.55       32.90      4.25 o 
  -8   3   2        1.40        1.64      1.70 o 
  -7   3   2      317.48      292.36      9.63 o 
  -6   3   2      582.74      603.75     13.76 o 
  -5   3   2       66.43       72.70      1.97 o 
  -4   3   2      651.91      717.84      8.59 o 
  -3   3   2     1458.23     1705.99     14.45 o 
  -2   3   2      483.56      398.71      4.68 o 
  -1   3   2     2310.90     2382.53     19.30 o 
   0   3   2      125.52      109.63      2.31 o 
   1   3   2      236.60      229.32      3.73 o 
   2   3   2      728.40      737.60     15.38 o 
   3   3   2      958.74      856.13     18.01 o 
   4   3   2        1.35        3.11      1.59 o 
   5   3   2       14.45       15.83      2.86 o 
   6   3   2        9.33       16.11      3.23 o 
   7   3   2      358.57      358.90     13.14 o 
   8   3   2      241.06      257.02     11.95 o 
 -11   4   2        6.83       10.02      3.37 o 
 -10   4   2      267.71      282.39     11.72 o 
  -9   4   2      488.13      490.40     14.70 o 
  -8   4   2      213.95      227.38      9.03 o 
  -7   4   2      615.65      598.63     14.50 o 
  -6   4   2      434.28      427.97     10.99 o 
  -5   4   2     3068.53     3479.71     55.19 o 
  -4   4   2      262.01      208.44      3.73 o 
  -3   4   2      387.67      398.71      4.99 o 
  -2   4   2      500.57      511.81      5.94 o 
  -1   4   2      417.08      349.70      4.72 o 
   0   4   2     5367.83     5913.24     51.13 o 
   1   4   2      293.72      254.54      4.32 o 
   2   4   2      120.46      102.42      5.38 o 
   3   4   2      255.57      255.27      9.15 o 
   4   4   2      610.07      553.94     15.15 o 
   5   4   2      567.77      540.35     15.77 o 
   6   4   2      215.39      225.99     10.42 o 
   7   4   2       25.61       22.74      4.25 o 
 -11   5   2       12.49       15.15      3.62 o 
 -10   5   2       21.28       22.17      3.77 o 
  -9   5   2      774.83      724.35     18.18 o 
  -8   5   2      236.15      246.38      9.20 o 
  -7   5   2       73.32       74.27      4.62 o 
  -6   5   2       61.06       65.78      3.40 o 
  -5   5   2     1024.07      942.68     43.44 o 
  -4   5   2      361.62      329.80      4.68 o 
  -3   5   2     1128.70     1122.06     10.94 o 
  -2   5   2      390.10      425.12      6.04 o 
  -1   5   2      482.51      555.76      6.84 o 
   0   5   2     1299.58     1360.51     13.35 o 
   1   5   2     1286.44     1368.82     25.63 o 
   2   5   2      464.51      415.37     12.23 o 
   3   5   2      168.45      158.54      7.56 o 
   4   5   2      185.05      179.01      8.64 o 
   5   5   2      736.10      698.78     19.31 o 
   6   5   2      116.33      123.77      8.27 o 
   7   5   2       37.77       43.15      5.86 o 
  -9   6   2      134.88      118.13      7.25 o 
  -8   6   2      552.16      514.51     10.00 o 
  -7   6   2      795.18      875.93     13.14 o 
  -6   6   2      473.23      471.40      8.40 o 
  -5   6   2      190.90      179.72      4.56 o 
  -4   6   2      311.74      320.66      5.69 o 
  -3   6   2     1313.17     1326.87     21.35 o 
  -2   6   2      997.58     1085.90     11.23 o 
  -1   6   2       77.74       77.10      2.43 o 
   0   6   2       26.57       28.92      2.06 o 
   1   6   2      140.60      141.95      6.97 o 
   2   6   2      301.67      270.81     10.34 o 
   3   6   2      298.83      296.72     11.35 o 
   4   6   2      184.91      166.72      8.95 o 
   5   6   2        3.74        0.20      2.35 o 
   6   6   2       25.96       30.33      5.13 o 
 -10   7   2      198.96      202.06     10.05 o 
  -9   7   2       35.85       41.62      4.84 o 
  -8   7   2       16.34       19.82      3.54 o 
  -7   7   2       50.07       48.48      4.47 o 
  -6   7   2       27.73       27.52      3.51 o 
  -5   7   2     1003.91      972.91     20.30 o 
  -4   7   2        1.28        1.85      0.99 o 
  -3   7   2        2.67        2.24      1.46 o 
  -2   7   2      811.57      833.88      9.73 o 
  -1   7   2       13.80       16.13      1.39 o 
   0   7   2      551.72      548.87     10.38 o 
   1   7   2       54.19       55.44      4.84 o 
   2   7   2        0.72        3.43      2.32 o 
   3   7   2      574.97      550.35     17.10 o 
   4   7   2      214.91      214.07     10.70 o 
   5   7   2       80.08       78.52      7.16 o 
 -10   8   2       27.17       30.75      4.81 o 
  -9   8   2      213.59      227.74     10.65 o 
  -8   8   2      385.67      374.70     13.31 o 
  -7   8   2      133.52      118.90      7.05 o 
  -6   8   2      311.36      291.91     10.73 o 
  -5   8   2       74.06       68.98      5.01 o 
  -4   8   2     2124.37     2073.86     35.03 o 
  -3   8   2       12.91       11.68      1.74 o 
  -2   8   2       26.57       24.71      2.33 o 
  -1   8   2      137.19      156.25     10.24 o 
   0   8   2      393.99      365.12      8.80 o 
   1   8   2      270.12      259.83     11.04 o 
   2   8   2      118.26      107.77      7.53 o 
   3   8   2        4.65        4.96      2.63 o 
   4   8   2       93.52       95.79      7.65 o 
  -9   9   2      111.27      101.20      7.36 o 
  -8   9   2      262.14      229.67     10.48 o 
  -7   9   2       77.46       79.14      6.23 o 
  -6   9   2       15.10       15.63      3.28 o 
  -5   9   2      119.84      110.35      6.63 o 
  -4   9   2       32.30       31.12      3.96 o 
  -3   9   2      140.60      147.95      5.32 o 
  -2   9   2      287.92      268.93      7.43 o 
  -1   9   2       95.08       80.75      8.11 o 
   0   9   2        1.97        4.30      2.52 o 
   1   9   2      185.41      171.85      9.63 o 
   2   9   2       98.12      111.79      8.13 o 
   3   9   2       58.43       64.73      6.74 o 
  -8  10   2       47.18       47.97      5.55 o 
  -7  10   2       19.64       21.63      3.88 o 
  -6  10   2      160.61      172.56      8.92 o 
  -5  10   2       85.16       82.51      6.29 o 
  -4  10   2       96.31       98.91      6.71 o 
  -3  10   2        1.10        2.62      1.46 o 
  -2  10   2      184.69      195.11      7.82 o 
  -1  10   2      315.93      312.95     12.11 o 
   0  10   2       17.25       22.20      4.33 o 
   1  10   2        0.31        1.59      2.55 o 
  -7  11   2        7.79        9.57      3.31 o 
  -6  11   2      161.62      162.17      9.17 o 
  -5  11   2       34.29       26.93      4.36 o 
  -4  11   2       46.24       46.92      5.27 o 
  -3  11   2       24.09       28.15      4.36 o 
  -2  11   2       23.47       23.95      2.99 o 
  -1  11   2      251.87      288.26      9.07 o 
   3 -13   3       83.47       81.82      5.00 o 
   4 -13   3        0.08        1.04      1.69 o 
   5 -13   3       18.61       15.86      2.79 o 
   0 -12   3      329.92      353.01     15.01 o 
   1 -12   3       89.45       88.43      7.48 o 
   2 -12   3       70.28       73.23      5.34 o 
   3 -12   3      167.23      152.65      7.48 o 
   4 -12   3      304.23      312.82      8.91 o 
   5 -12   3      274.77      276.91      8.22 o 
   6 -12   3       16.62       17.76      3.58 o 
   7 -12   3       18.74       26.19      4.39 o 
   8 -12   3      287.60      256.32     11.47 o 
  -2 -11   3        1.66        3.00      2.61 o 
  -1 -11   3      132.80      131.64      8.75 o 
   0 -11   3      329.07      332.34     13.70 o 
   1 -11   3      210.05      226.13     10.93 o 
   2 -11   3        3.27        2.65      1.50 o 
   3 -11   3        4.37        1.18      1.37 o 
   4 -11   3      683.65      682.74     13.02 o 
   5 -11   3      206.74      208.38      7.23 o 
   6 -11   3      260.43      248.84      7.40 o 
   7 -11   3        6.76        4.88      1.81 o 
   8 -11   3      162.94      156.93      8.49 o 
   9 -11   3       90.16       88.46      6.88 o 
  -3 -10   3      429.36      439.89     16.28 o 
  -2 -10   3       26.66       36.13      4.93 o 
  -1 -10   3       35.44       31.54      4.45 o 
   0 -10   3      177.72      185.67      9.57 o 
   1 -10   3        6.41        7.19      2.61 o 
   2 -10   3     1288.94     1308.22     19.29 o 
   3 -10   3      147.45      141.62      5.34 o 
   4 -10   3      110.23      104.85      7.46 o 
   5 -10   3      134.37      129.87      5.54 o 
   6 -10   3      508.32      489.84     10.15 o 
   7 -10   3      179.98      193.33      6.21 o 
   8 -10   3      282.58      260.62     10.53 o 
   9 -10   3        7.89        7.96      2.89 o 
  -4  -9   3       83.50       83.39      7.19 o 
  -3  -9   3       17.03       17.44      3.94 o 
  -2  -9   3      579.10      583.99     17.53 o 
  -1  -9   3      282.37      280.16     11.38 o 
   0  -9   3      264.77      252.10     10.36 o 
   1  -9   3        1.22        2.23      1.32 o 
   2  -9   3      315.03      317.56      7.75 o 
   3  -9   3     1829.21     1858.49     25.48 o 
   4  -9   3      689.52      660.61     11.52 o 
   5  -9   3       17.25       12.29      1.83 o 
   6  -9   3       29.39       30.13      3.95 o 
   7  -9   3      951.97      931.16     14.71 o 
   8  -9   3      261.00      288.69      7.56 o 
   9  -9   3      329.69      310.48     11.38 o 
  10  -9   3        0.24        1.13      2.32 o 
  -5  -8   3       88.68       91.86      7.31 o 
  -4  -8   3     1204.42     1252.44     28.34 o 
  -3  -8   3      195.22      189.91      9.40 o 
  -2  -8   3       91.15      103.44      6.71 o 
  -1  -8   3     1034.83     1014.79     22.74 o 
   0  -8   3     1830.61     1816.61     33.55 o 
   1  -8   3      569.70      571.60     20.77 o 
   2  -8   3      124.75      116.52      4.27 o 
   3  -8   3      240.68      246.21      9.03 o 
   4  -8   3     1163.08     1124.93     15.55 o 
   5  -8   3      719.11      685.07     15.90 o 
   6  -8   3      231.37      257.26      7.66 o 
   7  -8   3      154.88      144.27      4.98 o 
   8  -8   3       62.81       56.75      3.29 o 
   9  -8   3      789.66      788.34     19.03 o 
  10  -8   3      189.73      206.28      9.46 o 
  -6  -7   3       28.21       27.82      3.04 o 
  -5  -7   3      567.38      588.80     11.80 o 
  -4  -7   3       35.30       34.72      2.80 o 
  -3  -7   3      419.95      395.88     13.49 o 
  -2  -7   3      234.96      228.75      5.66 o 
  -1  -7   3      234.90      226.54      5.13 o 
   0  -7   3      359.00      279.08      9.60 o 
   1  -7   3     1644.22     1730.31     22.30 o 
   2  -7   3      308.40      300.89      6.52 o 
   3  -7   3        8.24        5.29      1.16 o 
   4  -7   3       79.98       69.24      3.00 o 
   5  -7   3      896.43      927.21     13.21 o 
   6  -7   3      406.62      379.23     25.51 o 
   7  -7   3     1448.18     1441.93     18.69 o 
   8  -7   3       48.81       45.58      3.07 o 
   9  -7   3      154.10      159.93      7.67 o 
  10  -7   3      273.25      308.19     11.33 o 
  -7  -6   3      378.74      407.12     11.64 o 
  -6  -6   3       71.49       66.30      4.97 o 
  -5  -6   3       18.69       17.42      2.23 o 
  -4  -6   3        4.44        3.66      1.67 o 
  -3  -6   3      155.16      138.15      4.47 o 
  -2  -6   3      564.79      526.99     11.33 o 
  -1  -6   3     4180.43     4376.23     43.27 o 
   0  -6   3      112.39      105.34      2.84 o 
   1  -6   3      245.40      258.10      4.69 o 
   2  -6   3       75.67       65.69      2.69 o 
   3  -6   3     1597.10     1581.15     21.29 o 
   4  -6   3     1577.92     1690.30     20.84 o 
   5  -6   3       81.46       85.36      3.14 o 
   6  -6   3      190.47      186.53      4.93 o 
   7  -6   3      186.34      186.23      5.72 o 
   8  -6   3      180.72      189.23      8.17 o 
   9  -6   3      553.80      542.27     10.36 o 
  -8  -5   3        9.04       10.14      3.34 o 
  -7  -5   3       91.45      107.41      5.03 o 
  -6  -5   3       58.66       63.65      3.67 o 
  -5  -5   3      874.10      901.95     14.21 o 
  -4  -5   3       14.46       11.76      1.63 o 
  -3  -5   3       89.58       94.33      3.50 o 
  -2  -5   3      977.13      920.81     12.22 o 
  -1  -5   3     1126.53     1156.44     13.82 o 
   0  -5   3     1142.12     1187.93     17.10 o 
   1  -5   3      909.26      848.55      8.24 o 
   2  -5   3       77.15       74.38      2.62 o 
   3  -5   3     1666.71     1740.56     19.14 o 
   4  -5   3     2058.85     2085.84     22.42 o 
   5  -5   3     1476.04     1582.50     18.28 o 
   6  -5   3       73.64       62.29      2.71 o 
   7  -5   3        6.11        4.80      1.36 o 
   8  -5   3      778.25      796.44     18.24 o 
   9  -5   3      386.00      402.31     12.66 o 
  -8  -4   3       18.54       22.06      4.08 o 
  -7  -4   3      489.27      515.00     10.80 o 
  -6  -4   3        3.35        6.38      1.61 o 
  -5  -4   3      934.39      946.88     14.10 o 
  -4  -4   3     1545.46     1523.96     18.89 o 
  -3  -4   3      975.05      999.64     13.17 o 
  -2  -4   3      159.16      166.56      4.01 o 
  -1  -4   3       45.48       34.65      1.65 o 
   0  -4   3     3140.61     3377.58     40.52 o 
   1  -4   3     2211.31     2003.28     16.50 o 
   2  -4   3      447.63      433.68      4.72 o 
   3  -4   3       15.93        8.30      0.96 o 
   4  -4   3        3.77        2.99      0.75 o 
   5  -4   3     1038.94     1106.68     14.24 o 
   6  -4   3      726.46      699.26     15.55 o 
   7  -4   3      178.45      166.72      7.02 o 
   8  -4   3      188.42      183.03      7.90 o 
   9  -4   3       11.62       10.32      3.41 o 
  -9  -3   3        5.33        9.54      3.34 o 
  -8  -3   3       87.79       93.73      6.82 o 
  -7  -3   3      356.45      350.62      8.27 o 
  -6  -3   3      144.15      131.83      9.46 o 
  -5  -3   3       55.16       55.92      2.88 o 
  -4  -3   3     1147.05     1152.41     14.81 o 
  -3  -3   3      288.93      273.64      5.42 o 
  -2  -3   3        9.91        8.65      1.25 o 
  -1  -3   3       30.76       55.78      3.03 o 
   0  -3   3      747.50      842.80      9.79 o 
   1  -3   3      180.93      254.22      3.20 o 
   2  -3   3      592.48      534.70      5.41 o 
   3  -3   3     1159.87     1264.78     17.36 o 
   4  -3   3      211.84      204.41      6.60 o 
   5  -3   3      204.33      239.44      7.73 o 
   6  -3   3       80.28       64.42      4.16 o 
   7  -3   3      581.68      607.89     15.12 o 
   8  -3   3      249.03      238.09      6.26 o 
   9  -3   3       27.31       28.69      2.64 o 
  10  -3   3       11.16       17.30      3.62 o 
  -9  -2   3       55.54       53.09      5.78 o 
  -8  -2   3        0.00        0.00      1.78 o 
  -7  -2   3       11.11       17.30      3.28 o 
  -6  -2   3      464.48      481.10      8.99 o 
  -5  -2   3      398.32      368.65     28.08 o 
  -4  -2   3      625.21      666.45     10.38 o 
  -3  -2   3       42.91       46.17      2.56 o 
  -2  -2   3      714.85      762.70     13.89 o 
  -1  -2   3     2760.26     3218.36     31.21 o 
   0  -2   3    36898.21    28307.06    373.80 o 
   1  -2   3      598.08      623.43      5.85 o 
   2  -2   3       96.32      122.29      1.93 o 
   3  -2   3      577.02      644.53     13.05 o 
   4  -2   3      335.33      325.89      8.83 o 
   5  -2   3     1186.62     1145.58     21.44 o 
   6  -2   3      116.79      123.05      4.01 o 
   7  -2   3      255.17      257.34      6.28 o 
   8  -2   3      186.42      190.18      5.72 o 
   9  -2   3        2.95        2.21      2.18 o 
  10  -2   3       92.44       76.68      6.48 o 
 -10  -1   3        4.57       10.68      3.57 o 
  -9  -1   3      161.64      171.88      9.40 o 
  -8  -1   3      106.11      116.58      7.28 o 
  -7  -1   3       30.12       30.27      3.77 o 
  -6  -1   3       48.54       38.79      2.32 o 
  -5  -1   3      204.44      179.71      4.38 o 
  -4  -1   3     1280.08     1324.73     15.29 o 
  -3  -1   3      147.59      118.56      2.82 o 
  -2  -1   3     4034.56     4283.09     40.81 o 
  -1  -1   3    23087.58    20882.78    204.56 o 
   0  -1   3       40.06       55.64      1.63 o 
   1  -1   3      161.90      185.10      3.40 o 
   2  -1   3      231.84      241.31      4.34 o 
   3  -1   3      739.72      864.65     16.11 o 
   4  -1   3        2.80        1.53      1.08 o 
   5  -1   3     1197.01     1250.65     15.63 o 
   6  -1   3      582.46      587.84      9.78 o 
   7  -1   3        1.15        1.14      1.42 o 
   8  -1   3       40.84       54.39      4.98 o 
   9  -1   3       89.33       91.40      6.74 o 
  10  -1   3      103.79      114.79      7.93 o 
 -10   0   3        9.60        9.80      3.37 o 
  -9   0   3       61.87       64.56      5.80 o 
  -8   0   3      957.40      969.48     22.57 o 
  -7   0   3        9.77        7.25      2.21 o 
  -6   0   3      209.52      223.30      8.27 o 
  -5   0   3       87.87       83.52      2.67 o 
  -4   0   3      486.90      540.80      8.20 o 
  -3   0   3      740.86      727.24      8.71 o 
  -2   0   3        4.78        2.91      0.67 o 
  -1   0   3      359.43      301.32      4.30 o 
   0   0   3      673.63      752.63      6.79 o 
   1   0   3      533.22      602.48      9.46 o 
   2   0   3       55.79       53.66      2.86 o 
   3   0   3     1271.40     1261.91     38.18 o 
   4   0   3       56.32       54.73      2.47 o 
   5   0   3      247.99      270.10      6.43 o 
   6   0   3      271.60      296.50     10.39 o 
   7   0   3      625.12      667.52     17.61 o 
   8   0   3       44.91       48.31      5.01 o 
   9   0   3        7.71        9.77      3.26 o 
 -10   1   3       54.07       66.63      6.46 o 
  -9   1   3       79.76       79.51      6.37 o 
  -8   1   3      128.66      122.04      7.14 o 
  -7   1   3      115.70      125.38      6.63 o 
  -6   1   3      134.65      132.15      6.23 o 
  -5   1   3        2.22        3.83      0.70 o 
  -4   1   3        8.74        3.00      1.22 o 
  -3   1   3      187.01      178.31      5.63 o 
  -2   1   3      406.18      325.48      4.38 o 
  -1   1   3     3931.25     4297.86     33.42 o 
   0   1   3     1338.21     1390.83     14.39 o 
   1   1   3       58.38       47.91      1.65 o 
   2   1   3      602.86      582.74      8.40 o 
   3   1   3     1157.81     1053.97     20.05 o 
   4   1   3      948.61      962.29     19.76 o 
   5   1   3      932.18      986.98     21.15 o 
   6   1   3       89.81       92.73      5.97 o 
   7   1   3        5.87        6.40      2.49 o 
   8   1   3      443.42      465.97     15.66 o 
   9   1   3      115.85      110.01      7.96 o 
 -10   2   3       73.79       68.95      6.23 o 
  -9   2   3      573.89      584.27     17.13 o 
  -8   2   3      139.22      146.48      7.65 o 
  -7   2   3       63.22       64.99      4.70 o 
  -6   2   3      723.78      750.57     16.54 o 
  -5   2   3     1480.46     1529.65     25.77 o 
  -4   2   3     3779.99     4130.44     56.86 o 
  -3   2   3     1831.18     1886.46     28.09 o 
  -2   2   3      247.32      306.60      3.80 o 
  -1   2   3      575.70      610.32      8.14 o 
   0   2   3      341.81      347.35      4.38 o 
   1   2   3     8787.85     8977.92    160.55 o 
   2   2   3      263.69      225.82      6.51 o 
   3   2   3      120.36      125.24      5.78 o 
   4   2   3     1041.13     1036.08     21.49 o 
   5   2   3        3.67        7.14      2.32 o 
   6   2   3      375.74      373.40     12.86 o 
   7   2   3      151.45      151.52      8.49 o 
   8   2   3        1.80        2.35      2.46 o 
 -10   3   3       67.66       59.72      5.92 o 
  -9   3   3      174.02      183.40      9.15 o 
  -8   3   3      245.34      243.66      9.77 o 
  -7   3   3      886.24      922.28     19.88 o 
  -6   3   3      234.22      226.64      8.04 o 
  -5   3   3       71.27       84.32      4.50 o 
  -4   3   3     1727.15     1648.47     25.94 o 
  -3   3   3      212.80      200.42      3.02 o 
  -2   3   3       72.61       75.20      2.03 o 
  -1   3   3     2803.07     2938.53     23.66 o 
   0   3   3     1439.83     1736.72     15.29 o 
   1   3   3      786.88      745.63      8.26 o 
   2   3   3      848.89      814.84     11.73 o 
   3   3   3       84.94       92.79      5.30 o 
   4   3   3      186.37      178.70      7.90 o 
   5   3   3       49.59       42.70      4.28 o 
   6   3   3      439.17      414.04     14.02 o 
   7   3   3      355.45      328.89     13.17 o 
   8   3   3       44.78       49.78      5.89 o 
 -10   4   3      219.24      219.14     10.53 o 
  -9   4   3      472.46      453.25     14.38 o 
  -8   4   3      154.28      169.78      7.99 o 
  -7   4   3      146.77      138.10      6.63 o 
  -6   4   3     1129.47     1145.83     21.41 o 
  -5   4   3      392.77      376.54      9.71 o 
  -4   4   3      334.98      366.18      5.73 o 
  -3   4   3       34.32       31.48      1.33 o 
  -2   4   3      794.73      877.34      9.04 o 
  -1   4   3      508.36      409.85      6.89 o 
   0   4   3      707.55      770.88      8.64 o 
   1   4   3      662.44      701.72     10.38 o 
   2   4   3      416.83      386.94     11.18 o 
   3   4   3       46.18       52.24      4.30 o 
   4   4   3     2378.78     2295.48     40.58 o 
   5   4   3       31.94       27.55      3.88 o 
   6   4   3        6.66        9.00      3.09 o 
   7   4   3        9.86       11.69      3.71 o 
 -10   5   3      185.63      207.44      9.94 o 
  -9   5   3      264.98      263.65     10.51 o 
  -8   5   3       35.60       32.03      3.74 o 
  -7   5   3        5.02        5.66      1.98 o 
  -6   5   3       64.78       59.93      2.96 o 
  -5   5   3      822.78      819.59     11.69 o 
  -4   5   3     1418.16     1477.99     17.35 o 
  -3   5   3      264.18      256.32      4.80 o 
  -2   5   3      299.32      302.75      6.27 o 
  -1   5   3     1164.74     1157.24     11.83 o 
   0   5   3     1640.99     1724.72     16.42 o 
   1   5   3     1768.58     1821.36     21.73 o 
   2   5   3      617.72      617.34     16.06 o 
   3   5   3      931.87      919.42     21.58 o 
   4   5   3      181.06      180.09      9.03 o 
   5   5   3      576.42      579.09     18.04 o 
   6   5   3      179.05      193.40     10.59 o 
  -9   6   3      149.47      164.97      8.69 o 
  -8   6   3     1223.09     1190.70     17.14 o 
  -7   6   3      267.43      262.62      6.57 o 
  -6   6   3      223.72      233.66      5.85 o 
  -5   6   3       34.96       34.08      2.27 o 
  -4   6   3     2726.06     2861.53     29.88 o 
  -3   6   3     2865.88     3005.91     25.51 o 
  -2   6   3     1025.95      994.93     10.85 o 
  -1   6   3        2.97        1.84      0.74 o 
   0   6   3       48.86       40.52      3.40 o 
   1   6   3      314.11      310.34     10.87 o 
   2   6   3      161.02      175.05      8.49 o 
   3   6   3      470.79      428.50     14.47 o 
   4   6   3       41.87       41.06      5.07 o 
   5   6   3       66.72       65.30      6.40 o 
 -10   7   3      131.68      132.26      8.35 o 
  -9   7   3       17.93       14.98      3.62 o 
  -8   7   3      224.46      208.72      9.54 o 
  -7   7   3      624.89      634.42     16.93 o 
  -6   7   3      614.84      627.23     16.20 o 
  -5   7   3       86.96       92.48      5.72 o 
  -4   7   3      505.67      491.88     13.20 o 
  -3   7   3     1000.47     1014.17     14.38 o 
  -2   7   3       62.56       52.97      2.31 o 
  -1   7   3      258.14      262.34      6.04 o 
   0   7   3      122.52      122.11      3.63 o 
   1   7   3      156.30      133.28      7.65 o 
   2   7   3       83.33       89.08      6.54 o 
   3   7   3      633.29      569.52     17.95 o 
   4   7   3       85.47       80.47      7.05 o 
  -9   8   3      593.96      618.56     18.46 o 
  -8   8   3      527.56      513.51     16.14 o 
  -7   8   3       22.50       16.23      3.37 o 
  -6   8   3        4.06        4.16      2.12 o 
  -5   8   3      681.68      645.35     16.59 o 
  -4   8   3      265.35      249.97      9.57 o 
  -3   8   3      748.82      713.52     11.99 o 
  -2   8   3        0.50        1.32      1.21 o 
  -1   8   3      335.26      366.28      8.72 o 
   0   8   3      600.36      593.02     21.83 o 
   1   8   3      184.49      157.18      8.83 o 
   2   8   3        5.90        7.96      3.14 o 
   3   8   3       73.67       65.18      6.40 o 
  -9   9   3      137.71      138.38      8.75 o 
  -8   9   3      281.87      268.69     11.61 o 
  -7   9   3       79.38       85.60      6.63 o 
  -6   9   3       72.32       65.55      5.58 o 
  -5   9   3      190.10      195.95      9.00 o 
  -4   9   3       49.70       49.38      4.76 o 
  -3   9   3      540.95      545.59     15.63 o 
  -2   9   3      126.79      130.80      5.24 o 
  -1   9   3      215.46      207.61     13.59 o 
   0   9   3      187.69      210.90     10.45 o 
   1   9   3      165.37      185.19     10.17 o 
   2   9   3       24.55       28.97      4.93 o 
  -8  10   3      110.30      132.77      8.61 o 
  -7  10   3      278.59      296.78     12.43 o 
  -6  10   3      127.41      131.61      8.07 o 
  -5  10   3       25.39       23.76      4.11 o 
  -4  10   3        0.34        0.28      1.84 o 
  -3  10   3       50.04       61.28      5.58 o 
  -2  10   3      222.29      247.65      7.78 o 
  -1  10   3      171.93      179.59      6.84 o 
   0  10   3        1.11        1.08      2.49 o 
  -5  11   3      119.74      119.83      8.07 o 
  -4  11   3        5.32        2.86      2.58 o 
  -3  11   3       14.66       22.14      4.22 o 
   3 -13   4        7.17        7.43      2.25 o 
   4 -13   4      182.35      200.72      7.53 o 
   5 -13   4      186.24      203.02      9.81 o 
   0 -12   4       25.09       26.16      4.87 o 
   1 -12   4       48.14       46.52      5.80 o 
   2 -12   4      200.38      197.76     10.39 o 
   3 -12   4       20.13       33.83      8.72 o 
   4 -12   4      331.00      330.44      9.16 o 
   5 -12   4       55.76       58.69      3.92 o 
   6 -12   4        2.80        3.80      1.66 o 
   7 -12   4      129.33      139.42      5.99 o 
   8 -12   4      126.52      144.21      8.55 o 
  -2 -11   4       64.59       65.13      6.68 o 
  -1 -11   4      245.03      256.26     12.29 o 
   0 -11   4      116.18      130.00      8.41 o 
   1 -11   4       13.10       15.77      3.57 o 
   2 -11   4      140.38      128.49      5.89 o 
   3 -11   4      574.67      548.24     11.60 o 
   4 -11   4       70.02       71.64      4.09 o 
   5 -11   4      321.19      325.92      8.46 o 
   6 -11   4        0.19        0.42      1.25 o 
   7 -11   4      189.95      185.41      6.44 o 
   8 -11   4      336.03      364.57     12.91 o 
   9 -11   4      111.15      122.49      7.70 o 
  -3 -10   4      122.40      118.42      8.41 o 
  -2 -10   4        9.56       11.61      3.54 o 
  -1 -10   4      132.02      129.21      8.15 o 
   0 -10   4       16.05       15.86      3.40 o 
   1 -10   4      247.47      261.02     10.99 o 
   2 -10   4       39.95       36.17      3.02 o 
   3 -10   4        1.13        1.72      1.30 o 
   4 -10   4      474.63      455.84      9.76 o 
   5 -10   4      293.41      280.30      7.51 o 
   6 -10   4      215.66      230.42      6.80 o 
   7 -10   4       79.20       80.09      4.08 o 
   8 -10   4        0.09        0.00      1.23 o 
   9 -10   4      248.44      255.69     10.56 o 
  -4  -9   4       17.98       22.65      4.36 o 
  -3  -9   4       47.06       52.33      5.46 o 
  -2  -9   4       51.62       58.73      5.49 o 
  -1  -9   4        3.90        5.30      2.46 o 
   0  -9   4      219.29      214.89      9.57 o 
   1  -9   4      601.57      596.96     16.56 o 
   2  -9   4     1211.66     1197.20     18.50 o 
   3  -9   4     1058.45     1061.81     15.72 o 
   4  -9   4        3.45        2.73      1.24 o 
   5  -9   4      170.45      165.94      6.31 o 
   6  -9   4      391.31      412.04      8.81 o 
   7  -9   4      614.03      633.05     11.58 o 
   8  -9   4      713.67      728.59     12.89 o 
   9  -9   4       75.92       76.59      5.89 o 
  -5  -8   4       27.27       29.76      4.76 o 
  -4  -8   4       27.82       23.53      3.99 o 
  -3  -8   4       83.08       72.86      5.75 o 
  -2  -8   4      978.70     1019.34     23.30 o 
  -1  -8   4     1413.36     1456.54     29.17 o 
   0  -8   4     1817.33     1864.69     34.23 o 
   1  -8   4       48.38       40.18      3.99 o 
   2  -8   4      201.11      198.27      5.62 o 
   3  -8   4      939.63      902.85     13.44 o 
   4  -8   4     1319.01     1367.58     17.94 o 
   5  -8   4      711.63      751.05     14.68 o 
   6  -8   4      136.67      135.47      4.62 o 
   7  -8   4       45.16       44.41      3.65 o 
   8  -8   4      705.75      717.32     12.37 o 
   9  -8   4      472.77      466.16     14.50 o 
  -6  -7   4      329.65      353.56      9.36 o 
  -5  -7   4      906.90      966.75     15.96 o 
  -4  -7   4      424.74      439.78      9.41 o 
  -3  -7   4      199.72      192.63     17.27 o 
  -2  -7   4      132.29      123.17      4.09 o 
  -1  -7   4     1390.81     1456.32     17.62 o 
   0  -7   4     1338.81     1317.37     25.65 o 
   1  -7   4     1443.68     1421.39     18.20 o 
   2  -7   4      179.40      181.82      5.75 o 
   3  -7   4      328.40      375.38      7.34 o 
   4  -7   4     2725.55     2889.86     30.94 o 
   5  -7   4      983.48      953.88     13.41 o 
   6  -7   4      956.40      974.11     13.92 o 
   7  -7   4        4.40        4.12      2.08 o 
   8  -7   4      137.59      138.26      8.62 o 
   9  -7   4      506.13      493.15     14.75 o 
  -7  -6   4      194.25      217.54      7.46 o 
  -6  -6   4      101.64       92.67      4.63 o 
  -5  -6   4       30.58       34.57      2.85 o 
  -4  -6   4      389.32      399.68      8.48 o 
  -3  -6   4      621.17      609.57     10.18 o 
  -2  -6   4     1189.71     1105.01     50.08 o 
  -1  -6   4      415.00      430.03      7.33 o 
   0  -6   4      201.39      217.72      7.57 o 
   1  -6   4      502.43      437.49      7.83 o 
   2  -6   4     2104.41     2232.79     18.83 o 
   3  -6   4      296.76      271.86      5.67 o 
   4  -6   4      379.40      366.80      6.76 o 
   5  -6   4      815.31      827.53     11.73 o 
   6  -6   4     1083.68     1035.42     14.01 o 
   7  -6   4        3.51        3.85      1.17 o 
   8  -6   4      377.81      370.13      7.92 o 
   9  -6   4      110.69       96.33      6.17 o 
  -8  -5   4        0.16        0.00      1.90 o 
  -7  -5   4        6.20        8.15      1.99 o 
  -6  -5   4      423.89      443.46      9.71 o 
  -5  -5   4      153.68      147.04      7.93 o 
  -4  -5   4       10.57       10.34      2.02 o 
  -3  -5   4      666.84      692.14     10.63 o 
  -2  -5   4     1004.64      955.27     12.61 o 
  -1  -5   4     1912.30     1941.67     27.93 o 
   0  -5   4       11.74       11.58      1.10 o 
   1  -5   4      101.14      102.29      4.08 o 
   2  -5   4      988.01     1010.15      9.53 o 
   3  -5   4     2715.83     2907.85     29.64 o 
   4  -5   4     3926.76     4066.14     40.11 o 
   5  -5   4      695.11      680.13      9.85 o 
   6  -5   4       54.67       47.88      2.41 o 
   7  -5   4      955.50      988.39     13.79 o 
   8  -5   4      289.77      288.77     10.36 o 
   9  -5   4      937.30      927.40     21.83 o 
  10  -5   4      194.14      213.81      6.79 o 
  -8  -4   4       29.56       24.18      4.22 o 
  -7  -4   4        0.86        0.00      1.64 o 
  -6  -4   4      322.31      329.54      7.94 o 
  -5  -4   4      949.98      975.17     14.29 o 
  -4  -4   4     1899.78     1899.45     22.24 o 
  -3  -4   4      337.46      274.03      5.73 o 
  -2  -4   4      377.59      357.63      6.34 o 
  -1  -4   4     1650.42     1678.89     18.56 o 
   0  -4   4     4777.62     5192.45     49.33 o 
   1  -4   4     5280.50     5660.36     43.12 o 
   2  -4   4      558.39      591.77      6.24 o 
   3  -4   4        2.17        2.68      0.61 o 
   4  -4   4     1591.68     1522.76     16.93 o 
   5  -4   4     2557.28     2659.81     27.68 o 
   6  -4   4      349.27      310.03      9.83 o 
   7  -4   4       22.30       22.54      3.06 o 
   8  -4   4       89.82       83.82      5.61 o 
   9  -4   4      124.26      119.50      4.87 o 
  10  -4   4      122.76      125.91      5.26 o 
  -9  -3   4      159.39      159.96      9.40 o 
  -8  -3   4      300.18      302.33     12.15 o 
  -7  -3   4      288.80      291.03     11.16 o 
  -6  -3   4        4.51        3.78      1.27 o 
  -5  -3   4      891.54      917.28     13.19 o 
  -4  -3   4     1917.54     1887.52     21.58 o 
  -3  -3   4     2040.24     1978.80     21.71 o 
  -2  -3   4      156.69      181.31      4.37 o 
  -1  -3   4      680.23      824.97     10.34 o 
   0  -3   4     2469.87     2648.03     26.49 o 
   1  -3   4     3915.99     4219.60     40.48 o 
   2  -3   4      462.20      351.58      5.18 o 
   3  -3   4       90.47       85.32      1.87 o 
   4  -3   4       61.88       61.37      2.12 o 
   5  -3   4      172.76      153.16      6.46 o 
   6  -3   4     1061.11     1067.82     21.52 o 
   7  -3   4      951.76      929.10     20.73 o 
   8  -3   4        8.07        7.31      1.62 o 
   9  -3   4        0.60        0.00      1.23 o 
  10  -3   4        3.22        6.57      2.86 o 
  -9  -2   4       22.65       22.45      4.28 o 
  -8  -2   4      288.93      262.77     11.13 o 
  -7  -2   4      709.87      666.75     17.36 o 
  -6  -2   4      412.53      399.91     12.01 o 
  -5  -2   4      125.04      104.12      4.62 o 
  -4  -2   4      428.66      459.91      7.54 o 
  -3  -2   4       16.50       26.68      1.59 o 
  -2  -2   4     1186.63     1226.03     14.08 o 
  -1  -2   4     3908.60     4066.16     39.08 o 
   0  -2   4      446.42      444.13     12.83 o 
   1  -2   4        8.83        3.61      1.12 o 
   2  -2   4     1556.76     1471.08     12.61 o 
   3  -2   4        5.28       17.48      0.85 o 
   4  -2   4     1481.75     1583.65     27.32 o 
   5  -2   4      543.04      555.08     13.65 o 
   6  -2   4        0.59        0.85      0.93 o 
   7  -2   4      401.76      417.20      9.81 o 
   8  -2   4       97.59      116.88      4.72 o 
   9  -2   4       46.80       45.14      5.01 o 
  10  -2   4        0.26        0.99      2.52 o 
 -10  -1   4       64.85       71.95      6.82 o 
  -9  -1   4      242.09      247.82     11.41 o 
  -8  -1   4        3.15        4.76      2.44 o 
  -7  -1   4        6.79        4.25      2.12 o 
  -6  -1   4       46.04       47.63      4.05 o 
  -5  -1   4     1389.84     1336.38     16.12 o 
  -4  -1   4      354.93      318.56      9.81 o 
  -3  -1   4      161.67      207.51      4.03 o 
  -2  -1   4      956.09      974.00     11.34 o 
  -1  -1   4     4419.64     4893.92     46.29 o 
   0  -1   4     2186.44     2203.65     22.41 o 
   1  -1   4      106.76       95.20      2.66 o 
   2  -1   4        4.54        2.16      0.69 o 
   3  -1   4     2619.51     2648.17     31.78 o 
   4  -1   4        3.00        3.71      1.53 o 
   5  -1   4      856.16      879.13     12.69 o 
   6  -1   4      205.20      201.23      5.60 o 
   7  -1   4        5.02        8.82      1.74 o 
   8  -1   4      682.05      664.77     18.69 o 
   9  -1   4      124.79      142.77      8.69 o 
 -10   0   4      176.43      193.03     10.56 o 
  -9   0   4       11.28       11.13      3.40 o 
  -8   0   4     1037.38     1117.94     24.97 o 
  -7   0   4      202.37      184.99      8.35 o 
  -6   0   4        0.05        0.57      1.30 o 
  -4   0   4     1239.10     1342.95     17.74 o 
  -3   0   4       96.07      102.33      2.22 o 
  -2   0   4       41.92       26.38      1.17 o 
  -1   0   4      142.84      136.06      2.92 o 
   0   0   4       25.02       15.35      0.76 o 
   1   0   4      344.97      297.95      5.25 o 
   2   0   4       11.84       12.60      1.70 o 
   3   0   4        3.14        2.62      0.68 o 
   4   0   4      164.97      187.46      8.93 o 
   5   0   4      273.30      264.03      6.30 o 
   6   0   4      426.97      374.02     12.35 o 
   7   0   4       19.46       15.46      3.31 o 
   8   0   4       27.53       27.13      4.30 o 
   9   0   4      206.05      209.08     10.79 o 
 -10   1   4       57.22       59.60      6.03 o 
  -9   1   4      405.16      399.99     14.33 o 
  -8   1   4       29.37       31.69      4.16 o 
  -7   1   4       90.35       83.48      5.61 o 
  -6   1   4      127.79      127.65      6.34 o 
  -5   1   4      115.64      123.74      5.78 o 
  -4   1   4        0.33        1.25      1.02 o 
  -3   1   4      827.31      819.32     15.38 o 
  -2   1   4       60.70       93.03      1.59 o 
  -1   1   4      303.02      411.04      3.95 o 
   0   1   4       21.34       20.16      0.81 o 
   1   1   4      748.82      725.20      7.62 o 
   2   1   4     2872.87     3167.55     25.89 o 
   3   1   4     1374.68     1379.96     13.67 o 
   4   1   4        5.51        5.46      1.81 o 
   5   1   4      439.45      457.92     13.54 o 
   6   1   4       18.82       16.51      3.20 o 
   7   1   4      393.68      405.60     14.16 o 
   8   1   4      281.84      262.18     11.92 o 
 -10   2   4       35.76       41.09      5.24 o 
  -9   2   4       78.74       84.86      6.63 o 
  -8   2   4       65.27       59.83      5.21 o 
  -7   2   4        3.87        3.26      1.81 o 
  -6   2   4       94.82       81.24      5.10 o 
  -5   2   4     1924.08     2098.72     33.58 o 
  -4   2   4        6.58        4.50      1.42 o 
  -3   2   4      809.71      959.82     17.33 o 
  -2   2   4       62.70       58.22      1.58 o 
  -1   2   4      379.12      314.44      4.33 o 
   0   2   4     3392.43     3837.94     43.61 o 
   1   2   4      242.57      235.07      3.85 o 
   2   2   4       10.13        9.69      2.85 o 
   3   2   4      601.42      512.55      9.18 o 
   4   2   4      127.22      121.53      6.51 o 
   5   2   4      497.72      501.96     14.84 o 
   6   2   4      287.60      286.02     11.61 o 
   7   2   4        0.43        2.61      2.21 o 
   8   2   4       54.58       62.21      6.34 o 
 -10   3   4       44.36       51.56      5.66 o 
  -9   3   4      210.95      220.33     10.17 o 
  -8   3   4      150.23      149.00      7.84 o 
  -7   3   4       61.34       50.46      4.33 o 
  -6   3   4      141.18      168.90      7.16 o 
  -5   3   4     1080.42     1153.00     21.24 o 
  -4   3   4     1062.70     1083.62     19.62 o 
  -3   3   4     1005.13      952.12      9.36 o 
  -2   3   4        2.04        2.64      0.57 o 
  -1   3   4     1054.54     1069.87     10.50 o 
   0   3   4      445.44      481.61      6.16 o 
   1   3   4     1162.07     1224.75     12.27 o 
   2   3   4      375.75      373.64      7.49 o 
   3   3   4      198.52      181.48      7.82 o 
   4   3   4      632.30      627.51     16.76 o 
   5   3   4      217.62      221.43      9.88 o 
   6   3   4      116.86      134.08      8.21 o 
   7   3   4       18.97       16.28      3.82 o 
 -10   4   4      125.63      129.40      8.35 o 
  -9   4   4      346.71      356.58     13.00 o 
  -8   4   4      310.63      291.99     10.79 o 
  -7   4   4      297.51      300.40     10.25 o 
  -6   4   4      162.60      152.31      6.63 o 
  -5   4   4      736.22      726.28     11.10 o 
  -4   4   4       57.57       52.04      2.57 o 
  -3   4   4      872.24      859.33      9.11 o 
  -2   4   4      279.91      262.09      4.31 o 
  -1   4   4        1.76        2.13      0.76 o 
   0   4   4      123.37      128.47      3.16 o 
   1   4   4       23.10       19.69      2.23 o 
   2   4   4      622.02      593.43     10.39 o 
   3   4   4       36.50       37.43      4.02 o 
   4   4   4      149.88      132.35      7.45 o 
   5   4   4       19.59       17.47      3.48 o 
   6   4   4      133.87      133.65      8.55 o 
   7   4   4       74.39       68.16      6.71 o 
 -10   5   4       81.80       89.25      6.88 o 
  -9   5   4      140.30      138.55      7.76 o 
  -8   5   4       73.93       68.78      5.21 o 
  -7   5   4       16.12       16.59      2.00 o 
  -6   5   4        8.76        9.32      1.58 o 
  -5   5   4      137.46      118.12      4.05 o 
  -4   5   4       89.05       88.42      3.36 o 
  -3   5   4       17.84       22.63      2.35 o 
  -2   5   4     1014.71     1032.77     10.98 o 
  -1   5   4     1177.23     1265.91     13.03 o 
   0   5   4       16.15       14.91      1.35 o 
   1   5   4       10.73        8.44      1.49 o 
   2   5   4       77.61       70.05      5.18 o 
   3   5   4      813.26      796.16     20.25 o 
   4   5   4     1074.97     1075.75     25.65 o 
   5   5   4      248.40      255.52     11.75 o 
   6   5   4        6.89        4.70      3.26 o 
 -10   6   4       31.84       31.09      4.59 o 
  -9   6   4       80.83       78.69      6.34 o 
  -8   6   4      380.18      348.93      8.36 o 
  -7   6   4        1.25        2.30      1.24 o 
  -6   6   4      265.85      267.54     11.04 o 
  -5   6   4        2.66        3.71      1.14 o 
  -4   6   4     3023.93     3225.32     37.32 o 
  -3   6   4      542.02      570.95      9.40 o 
  -2   6   4      406.05      419.42      8.80 o 
  -1   6   4      313.77      316.48      5.65 o 
   0   6   4     1415.56     1458.46     15.44 o 
   1   6   4      483.52      501.97      9.89 o 
   2   6   4      720.51      679.67     18.63 o 
   3   6   4        0.00        2.15      2.18 o 
   4   6   4      150.52      148.15      8.92 o 
   5   6   4      109.83       95.88      7.84 o 
  -9   7   4      175.25      149.90      8.55 o 
  -8   7   4      621.06      599.84     17.36 o 
  -7   7   4      435.57      432.47     13.99 o 
  -6   7   4       47.06       48.87      4.50 o 
  -5   7   4     1150.39     1168.34     23.81 o 
  -4   7   4      375.03      366.01     11.38 o 
  -3   7   4      647.69      655.91     10.69 o 
  -2   7   4     1223.91     1293.74     14.13 o 
  -1   7   4      186.51      181.42      4.45 o 
   0   7   4        1.35        0.56      0.91 o 
   1   7   4      244.55      240.26     10.45 o 
   2   7   4      412.13      407.15     14.70 o 
   3   7   4      246.24      245.27     11.67 o 
   4   7   4       95.59       89.87      7.65 o 
  -9   8   4      210.22      222.79     11.04 o 
  -8   8   4       37.55       33.27      4.67 o 
  -7   8   4      489.89      476.50     15.18 o 
  -6   8   4      444.47      435.39     13.99 o 
  -5   8   4      378.66      386.06     12.57 o 
  -4   8   4      529.96      516.00     14.64 o 
  -3   8   4      218.76      204.27      8.78 o 
  -2   8   4      216.30      226.18     11.81 o 
  -1   8   4      917.48      894.77     24.05 o 
   0   8   4      217.60      227.65      7.17 o 
   1   8   4       56.79       59.52      5.72 o 
   2   8   4        0.46        1.10      2.29 o 
  -8   9   4      436.81      454.56     15.80 o 
  -7   9   4       68.73       65.10      6.03 o 
  -6   9   4       82.64       76.28      6.14 o 
  -5   9   4      558.25      565.44     16.45 o 
  -4   9   4      167.73      150.33      8.01 o 
  -3   9   4      198.45      177.99      8.69 o 
  -2   9   4        8.14        7.67      2.66 o 
  -1   9   4      204.43      204.40     11.38 o 
   0   9   4      413.68      437.31     15.69 o 
   1   9   4      116.30      121.93      8.58 o 
  -6  10   4       15.41       13.76      3.71 o 
  -5  10   4       98.21      105.25      7.33 o 
  -4  10   4       59.16       59.12      5.72 o 
  -3  10   4      269.05      286.10     11.75 o 
  -2  10   4      158.80      170.94      9.32 o 
  -1  10   4       25.61       16.56      3.88 o 
   3 -13   5       63.20       81.97      7.14 o 
   4 -13   5      231.78      241.66      8.18 o 
   5 -13   5       20.28       26.93      3.21 o 
   0 -12   5       36.85       38.68      5.44 o 
   1 -12   5       27.44       27.75      4.70 o 
   2 -12   5       80.85       70.39      6.37 o 
   3 -12   5       32.02       29.96      3.17 o 
   4 -12   5       61.39       58.13      4.01 o 
   5 -12   5        1.36        2.78      1.73 o 
   6 -12   5      100.66      100.42      5.02 o 
   7 -12   5      115.76      129.53      5.77 o 
  -2 -11   5       51.13       65.89      6.77 o 
  -1 -11   5      138.94      146.51      9.29 o 
   0 -11   5        2.35        3.54      2.41 o 
   1 -11   5       74.72       69.06      6.14 o 
   2 -11   5        6.53        6.99      2.80 o 
   3 -11   5      947.36      982.80     16.48 o 
   4 -11   5      161.63      165.45      6.12 o 
   5 -11   5       31.59       34.53      3.06 o 
   6 -11   5       52.45       45.67      3.42 o 
   7 -11   5       69.68       59.38      3.81 o 
   8 -11   5       63.13       78.56      4.46 o 
  -3 -10   5      122.58      126.43      8.64 o 
  -2 -10   5        1.11        2.97      2.46 o 
  -1 -10   5        1.34        0.57      2.01 o 
   0 -10   5      198.85      201.33      9.91 o 
   1 -10   5      437.94      431.59     14.44 o 
   2 -10   5       36.56       32.19      2.87 o 
   3 -10   5        0.54        0.02      1.18 o 
   4 -10   5       31.72       31.77      3.14 o 
   5 -10   5        2.09        2.15      1.30 o 
   6 -10   5      117.02      119.85      7.19 o 
   7 -10   5       28.86       29.85      2.93 o 
   8 -10   5       53.96       52.16      3.57 o 
   9 -10   5      123.74      131.61      8.15 o 
  -4  -9   5        8.31        7.22      3.00 o 
  -3  -9   5       40.13       41.17      5.04 o 
  -2  -9   5       33.34       29.34      4.33 o 
  -1  -9   5        8.60       10.56      2.89 o 
   0  -9   5       63.28       56.32      4.96 o 
   1  -9   5        4.28        5.95      2.18 o 
   2  -9   5        2.49        1.46      1.22 o 
   3  -9   5        1.91        2.25      1.27 o 
   4  -9   5      538.39      560.37     10.49 o 
   5  -9   5      615.30      638.98     11.39 o 
   6  -9   5      110.25      120.52      5.92 o 
   7  -9   5       63.83       62.14      3.55 o 
   8  -9   5      103.10       90.58      6.34 o 
   9  -9   5       92.18       75.86      6.06 o 
  -5  -8   5       49.12       48.25      5.35 o 
  -4  -8   5        0.54        1.64      2.15 o 
  -3  -8   5        1.88        2.44      1.93 o 
  -2  -8   5       29.07       20.22      3.48 o 
  -1  -8   5       43.76       48.14      4.59 o 
   0  -8   5       35.96       30.67      3.71 o 
   1  -8   5      203.80      209.62      8.78 o 
   2  -8   5      301.52      306.32      7.15 o 
   3  -8   5      516.99      518.34     10.55 o 
   4  -8   5      410.05      401.97      8.10 o 
   5  -8   5        0.20        0.00      0.76 o 
   6  -8   5       65.80       64.24      4.39 o 
   7  -8   5      323.02      328.48      7.58 o 
   8  -8   5      294.58      290.92     11.18 o 
   9  -8   5      303.29      301.20     11.69 o 
  -6  -7   5       98.83      111.92      5.17 o 
  -5  -7   5       88.30       85.60      4.93 o 
  -4  -7   5        0.86        1.03      1.20 o 
  -3  -7   5       82.01       78.53      3.56 o 
  -2  -7   5      298.15      288.61      9.80 o 
  -1  -7   5     1842.05     2016.09     70.38 o 
   0  -7   5     1148.98     1189.55     23.98 o 
   1  -7   5       75.44       63.80      4.50 o 
   2  -7   5       10.11       12.03      4.37 o 
   3  -7   5       93.86       69.94      3.99 o 
   4  -7   5     2708.36     2925.29     31.48 o 
   5  -7   5     2740.83     2860.44     31.00 o 
   6  -7   5       30.55       29.18      3.20 o 
   7  -7   5       58.22       48.42      4.42 o 
   8  -7   5      200.12      197.36      9.00 o 
   9  -7   5      149.73      142.85      7.84 o 
  10  -7   5      277.97      277.18     11.41 o 
  -7  -6   5        6.89        6.97      2.97 o 
  -6  -6   5        1.54        1.96      1.49 o 
  -5  -6   5      283.12      284.37      7.35 o 
  -4  -6   5      521.49      480.63      9.29 o 
  -3  -6   5     1534.08     1531.77     31.90 o 
  -2  -6   5      352.87      351.20      7.03 o 
  -1  -6   5       58.69       53.17      2.48 o 
   0  -6   5      716.99      747.72     10.25 o 
   1  -6   5      581.96      567.06      8.05 o 
   2  -6   5     1321.23     1355.15     12.62 o 
   3  -6   5       29.28       22.33      1.16 o 
   4  -6   5        5.54        3.23      0.97 o 
   5  -6   5      611.02      617.16      9.61 o 
   6  -6   5      760.40      755.55     14.37 o 
   7  -6   5      470.44      469.42     13.93 o 
   8  -6   5      102.19      120.43      6.91 o 
   9  -6   5       45.36       38.51      4.28 o 
  10  -6   5      128.14      130.42      7.96 o 
  -8  -5   5        8.93       17.53      3.96 o 
  -7  -5   5      359.17      367.37     13.31 o 
  -6  -5   5      150.65      148.60     14.96 o 
  -5  -5   5      124.09      128.79      4.65 o 
  -4  -5   5      424.71      400.79     10.84 o 
  -3  -5   5      449.68      423.74      7.90 o 
  -2  -5   5      395.53      389.49      7.19 o 
  -1  -5   5      161.24      151.66      4.33 o 
   0  -5   5      118.03      154.14      4.91 o 
   1  -5   5     1497.97     1446.60     16.35 o 
   2  -5   5      222.83      197.56      3.61 o 
   3  -5   5      374.27      359.44      4.80 o 
   4  -5   5      406.99      415.77      6.86 o 
   5  -5   5       25.01       32.26      2.18 o 
   6  -5   5      285.89      288.68     10.02 o 
   7  -5   5     2591.50     2625.99     44.43 o 
   8  -5   5      188.89      180.94      8.41 o 
   9  -5   5      204.55      192.89      9.26 o 
  10  -5   5        9.79       19.92      2.72 o 
  -8  -4   5       20.30       22.23      4.13 o 
  -7  -4   5       27.20       22.37      3.65 o 
  -6  -4   5      461.64      441.42     13.34 o 
  -5  -4   5       31.29       26.52      3.77 o 
  -4  -4   5      229.51      204.86      5.27 o 
  -3  -4   5        1.83        3.37      0.99 o 
  -2  -4   5      278.67      321.65      6.18 o 
  -1  -4   5      339.96      287.71      5.50 o 
   0  -4   5     4040.08     4141.81     40.59 o 
   1  -4   5      105.03      108.10      4.77 o 
   2  -4   5      842.46      983.56      9.46 o 
   3  -4   5      946.98      983.00      9.52 o 
   4  -4   5     3248.02     3441.78     34.07 o 
   5  -4   5     1674.35     1629.68     18.46 o 
   6  -4   5      111.55       99.79      5.72 o 
   7  -4   5      277.77      268.80     10.00 o 
   8  -4   5      628.19      600.13     16.79 o 
   9  -4   5      228.03      253.61      7.44 o 
  10  -4   5       36.06       37.23      3.35 o 
  -9  -3   5       82.69       81.35      7.05 o 
  -8  -3   5       98.73      105.87      7.33 o 
  -7  -3   5        0.57        0.00      1.53 o 
  -6  -3   5      214.63      181.73      8.07 o 
  -5  -3   5     1563.90     1545.73     19.21 o 
  -4  -3   5      725.81      724.78     18.11 o 
  -3  -3   5      437.03      421.67      7.30 o 
  -2  -3   5       70.29       50.31      2.51 o 
  -1  -3   5     2865.13     3147.80     31.75 o 
   0  -3   5     8786.65     8885.82    174.09 o 
   1  -3   5     7035.98     7548.44     70.55 o 
   2  -3   5     1007.85     1022.48     12.63 o 
   3  -3   5     1294.42     1517.43     13.32 o 
   4  -3   5      438.88      416.71      5.26 o 
   5  -3   5      655.03      591.72     14.67 o 
   6  -3   5     1323.58     1309.04     25.71 o 
   7  -3   5      533.08      542.70     15.40 o 
   8  -3   5      123.71      119.95      5.11 o 
   9  -3   5      117.20      130.78      5.32 o 
  10  -3   5      121.36      136.81      5.85 o 
  -9  -2   5       58.09       55.36      6.12 o 
  -8  -2   5      570.72      589.40     17.70 o 
  -7  -2   5      562.79      592.88     16.59 o 
  -6  -2   5       67.51       60.51      4.67 o 
  -5  -2   5        7.56        6.80      1.95 o 
  -4  -2   5     1459.54     1528.14     28.13 o 
  -3  -2   5      745.34      731.63     17.98 o 
  -2  -2   5     2418.14     2421.12     36.74 o 
  -1  -2   5     1403.80     1503.49     16.72 o 
   0  -2   5       16.73       10.67      1.50 o 
   1  -2   5      870.50      947.46     11.82 o 
   2  -2   5     1114.30     1174.68     14.27 o 
   3  -2   5      107.02       78.63      3.89 o 
   4  -2   5      522.47      557.04      9.32 o 
   5  -2   5       23.19       34.09      3.31 o 
   6  -2   5      273.13      282.14      9.26 o 
   7  -2   5      646.49      680.11     12.00 o 
   8  -2   5      105.48      119.37      6.87 o 
   9  -2   5       40.52       38.06      5.07 o 
  -9  -1   5        5.11        3.57      2.44 o 
  -8  -1   5       29.06       29.11      4.16 o 
  -7  -1   5       73.79       65.61      5.27 o 
  -6  -1   5     1022.46     1025.52     21.75 o 
  -5  -1   5      884.84      863.83     18.41 o 
  -4  -1   5       81.26       78.71      2.57 o 
  -3  -1   5      261.68      275.68      5.95 o 
  -2  -1   5     1564.72     1478.85     17.22 o 
  -1  -1   5     1527.73     1670.85     18.16 o 
   0  -1   5     1254.61     1396.00     15.80 o 
   1  -1   5      519.55      500.95      7.66 o 
   2  -1   5      603.88      600.78     13.96 o 
   3  -1   5     2805.56     2934.72     31.10 o 
   4  -1   5     1387.80     1400.79     17.96 o 
   5  -1   5      481.71      478.26      9.02 o 
   6  -1   5        1.76        1.25      1.05 o 
   7  -1   5        0.97        2.88      1.46 o 
   8  -1   5      502.77      516.48     16.73 o 
   9  -1   5      186.25      216.16     11.10 o 
 -10   0   5      310.57      354.32     14.92 o 
  -9   0   5      208.63      213.39     10.68 o 
  -8   0   5      372.32      392.12     13.79 o 
  -7   0   5      205.99      224.06      9.57 o 
  -6   0   5       86.95       92.96      5.66 o 
  -5   0   5     1059.42     1079.88     21.29 o 
  -4   0   5     2735.56     2847.25     42.84 o 
  -3   0   5      108.11       91.19      2.26 o 
  -2   0   5      192.13      167.17      3.45 o 
  -1   0   5       65.59       84.95      3.50 o 
   0   0   5      789.80      831.49      8.03 o 
   1   0   5     1943.77     1948.74     16.48 o 
   2   0   5      909.67      892.86     16.93 o 
   3   0   5      145.69      119.66      3.69 o 
   4   0   5      183.79      158.97      4.72 o 
   5   0   5      315.87      339.10      9.42 o 
   6   0   5        2.89        3.20      1.87 o 
   7   0   5        0.25        0.06      1.81 o 
   8   0   5       55.57       54.71      5.63 o 
 -10   1   5       10.01       10.22      3.62 o 
  -9   1   5      427.01      421.77     15.09 o 
  -8   1   5       43.76       39.98      4.62 o 
  -7   1   5       72.40       78.83      5.63 o 
  -6   1   5      275.69      296.33     10.25 o 
  -5   1   5      306.53      303.21      9.66 o 
  -4   1   5      691.17      621.93     14.02 o 
  -3   1   5     1219.05     1256.17     16.52 o 
  -2   1   5        2.52        5.99      1.06 o 
  -1   1   5      191.90      190.61      2.61 o 
   0   1   5      188.75      185.21      3.27 o 
   1   1   5      780.75      729.12      6.67 o 
   2   1   5      313.08      259.04      4.60 o 
   3   1   5      272.75      250.81      8.13 o 
   4   1   5      665.24      676.98     17.02 o 
   5   1   5      141.09      152.76      7.79 o 
   6   1   5       60.47       57.59      5.21 o 
   7   1   5      135.21      133.45      8.41 o 
   8   1   5       51.06       45.56      5.72 o 
 -10   2   5       83.00       90.53      7.56 o 
  -9   2   5       96.24      101.71      7.42 o 
  -8   2   5        9.30        7.84      2.72 o 
  -7   2   5      154.07      170.26      8.13 o 
  -6   2   5        2.41        2.83      1.67 o 
  -5   2   5     1271.90     1337.61     24.44 o 
  -4   2   5        3.74        2.69      1.42 o 
  -3   2   5       18.01       15.25      1.04 o 
  -2   2   5      607.37      603.06      6.78 o 
  -1   2   5      296.61      441.60     12.56 o 
   0   2   5      100.27       80.44      5.36 o 
   1   2   5       32.52       36.37      1.57 o 
   2   2   5       99.72       84.29      6.95 o 
   3   2   5      103.22      101.59      4.02 o 
   4   2   5      131.29      120.65      6.82 o 
   5   2   5      173.16      168.76      8.55 o 
   6   2   5        6.63        7.90      2.92 o 
   7   2   5       98.77      102.25      7.76 o 
 -10   3   5       40.70       46.49      5.72 o 
  -9   3   5      501.38      533.53     16.82 o 
  -8   3   5       56.75       50.97      5.01 o 
  -7   3   5       70.13       69.71      5.24 o 
  -6   3   5       90.91       85.63      5.24 o 
  -5   3   5      110.96      105.28      5.52 o 
  -4   3   5      237.52      231.74      7.84 o 
  -3   3   5       33.55       26.21      1.83 o 
  -2   3   5      177.49      202.16      5.31 o 
  -1   3   5     1775.92     1907.46     17.08 o 
   0   3   5      416.75      363.61      5.41 o 
   1   3   5      631.92      645.06     15.44 o 
   2   3   5      142.21      150.24      4.85 o 
   3   3   5      293.02      312.96      7.64 o 
   4   3   5      303.02      295.99     11.41 o 
   5   3   5      823.27      817.23     21.52 o 
   6   3   5       93.88       98.45      7.53 o 
   7   3   5        1.20        3.45      2.83 o 
 -10   4   5        5.97        5.83      3.03 o 
  -9   4   5      124.26      124.42      7.79 o 
  -8   4   5      353.45      328.10     11.67 o 
  -7   4   5       38.86       38.59      3.96 o 
  -6   4   5       33.00       32.79      3.62 o 
  -5   4   5       71.23       72.23      3.30 o 
  -4   4   5      223.42      222.50      7.60 o 
  -3   4   5     1292.96     1287.60     15.96 o 
  -2   4   5      386.98      364.45      5.51 o 
  -1   4   5      120.85      130.13      6.34 o 
   0   4   5       36.63       29.85      1.69 o 
   1   4   5      132.48      130.72      3.45 o 
   2   4   5        6.53        8.68      1.63 o 
   3   4   5       42.68       26.93      3.74 o 
   4   4   5        9.28       14.10      3.23 o 
   5   4   5        0.77        0.40      1.76 o 
   6   4   5        8.56       15.86      3.79 o 
 -10   5   5       20.70       30.64      4.59 o 
  -9   5   5        0.01        0.00      1.84 o 
  -8   5   5      123.46      119.80      6.91 o 
  -7   5   5      336.88      329.81      7.98 o 
  -6   5   5        1.88        4.06      1.30 o 
  -5   5   5       92.43       85.10      4.13 o 
  -4   5   5        0.04        1.19      0.97 o 
  -3   5   5       32.21       31.33      2.25 o 
  -2   5   5      333.58      324.95      5.43 o 
  -1   5   5        5.63        4.36      0.98 o 
   0   5   5       12.61       18.78      2.39 o 
   1   5   5        5.84        7.14      1.52 o 
   2   5   5        1.62        1.74      1.25 o 
   3   5   5      294.30      269.96     11.30 o 
   4   5   5        6.18        7.82      2.92 o 
   5   5   5        7.70       15.74      3.99 o 
  -9   6   5      116.14      107.06      7.33 o 
  -8   6   5      245.29      229.31      6.93 o 
  -7   6   5       69.20       68.14      3.67 o 
  -6   6   5      275.03      277.79      7.00 o 
  -5   6   5       77.28       62.65      3.32 o 
  -4   6   5      336.16      346.24      7.49 o 
  -3   6   5       20.06       14.58      1.81 o 
  -2   6   5       44.84       45.61      2.20 o 
  -1   6   5      232.09      259.91      5.26 o 
   0   6   5       70.35       69.74      2.88 o 
   1   6   5       25.95       21.37      2.38 o 
   2   6   5       78.11       78.58      6.14 o 
   3   6   5      209.14      202.80     10.36 o 
   4   6   5      303.99      291.34     13.11 o 
  -9   7   5       28.91       26.65      4.50 o 
  -8   7   5      205.84      208.01      9.91 o 
  -7   7   5        3.96        6.46      2.69 o 
  -6   7   5       96.80       87.44      6.12 o 
  -5   7   5      920.89      947.51     21.27 o 
  -4   7   5       26.22       26.45      3.54 o 
  -3   7   5       45.63       52.24      3.10 o 
  -2   7   5       93.34       89.05      3.92 o 
  -1   7   5      537.80      496.58      8.03 o 
   0   7   5      354.81      394.15      7.31 o 
   1   7   5      587.49      569.29     17.44 o 
   2   7   5      189.26      174.34      9.77 o 
   3   7   5       51.80       50.80      6.12 o 
  -8   8   5       92.99       93.70      7.11 o 
  -7   8   5       83.84       88.01      6.54 o 
  -6   8   5      101.92      106.64      7.02 o 
  -5   8   5        6.08        5.07      2.35 o 
  -4   8   5        9.66        7.42      2.55 o 
  -3   8   5      182.92      184.70      8.55 o 
  -2   8   5      196.31      204.98      9.03 o 
  -1   8   5      435.50      435.26     10.00 o 
   0   8   5        3.69        1.70      2.10 o 
   1   8   5       14.61       17.61      4.11 o 
  -7   9   5       28.46       22.06      4.13 o 
  -6   9   5      379.22      373.80     13.65 o 
  -5   9   5      277.06      262.63     11.13 o 
  -4   9   5      125.80      129.15      7.67 o 
  -3   9   5        1.16        1.95      2.21 o 
  -2   9   5       44.71       46.38      5.07 o 
   3 -13   6      116.16      122.69      8.72 o 
   4 -13   6      269.08      254.70      8.44 o 
   5 -13   6       46.97       53.89      4.23 o 
   0 -12   6      113.15      116.01      8.35 o 
   1 -12   6        1.40        1.56      2.29 o 
   2 -12   6      275.86      267.95     12.37 o 
   3 -12   6       36.13       39.16      5.04 o 
   4 -12   6       36.98       32.54      3.25 o 
   5 -12   6      104.13      111.17      5.35 o 
   6 -12   6       48.51       51.48      3.90 o 
   7 -12   6        3.35        2.35      2.35 o 
  -2 -11   6       80.57       89.34      7.59 o 
  -1 -11   6        2.23        4.13      2.80 o 
   0 -11   6       15.44       18.75      3.96 o 
   1 -11   6       84.84       87.16      6.77 o 
   2 -11   6      139.28      141.32      8.44 o 
   3 -11   6      808.72      822.93     20.77 o 
   4 -11   6       53.05       52.05      3.58 o 
   5 -11   6      106.28      106.68      4.92 o 
   6 -11   6       14.76       14.56      2.33 o 
   7 -11   6      284.47      278.09     12.29 o 
   8 -11   6      207.43      217.83     10.99 o 
  -3 -10   6        0.96        0.25      2.32 o 
  -2 -10   6       74.46       72.06      6.31 o 
  -1 -10   6      272.71      291.80     12.20 o 
   0 -10   6      452.57      456.88     15.21 o 
   1 -10   6      119.22      108.65      7.02 o 
   2 -10   6        6.78        4.64      2.21 o 
   3 -10   6      119.99      118.58      9.92 o 
   4 -10   6      391.16      399.69      9.20 o 
   5 -10   6      150.96      153.67      5.50 o 
   6 -10   6        1.31        1.32      1.32 o 
   7 -10   6      159.24      159.53      8.78 o 
   8 -10   6        9.04        5.61      2.49 o 
   9 -10   6       86.61       75.09      6.40 o 
  -4  -9   6       94.99      111.79      7.84 o 
  -3  -9   6      123.91      136.68      8.27 o 
  -2  -9   6       77.43       80.84      6.23 o 
  -1  -9   6      237.67      247.31     10.48 o 
   0  -9   6      104.30      101.00      6.63 o 
   1  -9   6      268.75      254.50     10.34 o 
   2  -9   6      103.41      103.38      6.51 o 
   3  -9   6      155.97      156.73      5.28 o 
   4  -9   6       18.58       19.58      2.17 o 
   5  -9   6      185.76      182.57      5.66 o 
   6  -9   6        7.70        9.29      2.66 o 
   7  -9   6       69.59       63.91      5.44 o 
   8  -9   6      107.88       92.22      6.65 o 
   9  -9   6       71.92       72.12      6.23 o 
  -5  -8   6       47.11       51.17      5.46 o 
  -4  -8   6        1.15        2.72      2.35 o 
  -3  -8   6       52.51       56.46      5.18 o 
  -2  -8   6       67.71       56.24      5.04 o 
  -1  -8   6      585.52      568.13     15.83 o 
   0  -8   6       41.64       35.31      3.94 o 
   1  -8   6        1.81        1.25      1.53 o 
   2  -8   6      141.05      132.35      6.97 o 
   3  -8   6       23.91       26.70      2.28 o 
   4  -8   6       78.28       70.48      5.38 o 
   5  -8   6       14.27       13.68      1.78 o 
   6  -8   6      774.05      772.49     19.65 o 
   7  -8   6        2.19        1.64      1.67 o 
   8  -8   6       30.53       25.54      3.82 o 
   9  -8   6       15.63       15.23      3.28 o 
  -6  -7   6        9.90       12.23      3.26 o 
  -5  -7   6      130.34      132.80      5.25 o 
  -4  -7   6        2.88        3.49      1.47 o 
  -3  -7   6       37.21       33.18      5.85 o 
  -2  -7   6      420.92      394.67      8.01 o 
  -1  -7   6      205.26      221.35      5.46 o 
   0  -7   6        1.17        1.93      1.59 o 
   1  -7   6        3.31        3.82      1.67 o 
   2  -7   6      123.38      121.22      6.34 o 
   3  -7   6      321.25      345.58      7.10 o 
   4  -7   6      969.22      956.07     13.33 o 
   5  -7   6      792.10      807.12     19.28 o 
   6  -7   6      100.73       91.89      5.89 o 
   7  -7   6       60.41       58.10      4.87 o 
   8  -7   6      500.40      484.46     15.12 o 
   9  -7   6      233.57      236.66     10.62 o 
  10  -7   6      203.61      193.94      9.91 o 
  -7  -6   6       77.30       83.16      6.65 o 
  -6  -6   6       45.40       46.04      4.79 o 
  -5  -6   6       65.80       68.43      4.70 o 
  -4  -6   6      308.69      299.80      7.22 o 
  -3  -6   6      122.57      118.01      4.24 o 
  -2  -6   6        6.75        5.46      1.29 o 
  -1  -6   6       37.96       25.85      1.99 o 
   0  -6   6     1465.34     1536.08     18.14 o 
   1  -6   6      978.10     1054.82     13.36 o 
   2  -6   6       44.58       53.27     12.42 o 
   3  -6   6        8.20        8.77      0.89 o 
   4  -6   6       77.66       69.62      2.17 o 
   5  -6   6      321.21      320.59     10.82 o 
   6  -6   6      993.41      966.00     21.61 o 
   7  -6   6       97.02       96.67      6.20 o 
   8  -6   6        9.64        9.71      2.75 o 
   9  -6   6        9.37        8.86      2.75 o 
  10  -6   6       93.76       87.98      6.88 o 
  -7  -5   6      196.06      196.00      9.71 o 
  -6  -5   6        0.12        0.00      1.44 o 
  -5  -5   6       87.95       85.96      9.08 o 
  -4  -5   6      669.92      670.17     18.60 o 
  -3  -5   6      409.62      403.77      7.91 o 
  -2  -5   6      337.15      340.99      6.81 o 
  -1  -5   6      201.36      217.47      5.04 o 
   0  -5   6      524.36      521.76      8.86 o 
   1  -5   6      566.90      582.01      8.73 o 
   2  -5   6      280.56      245.67      5.06 o 
   3  -5   6      226.42      222.40      3.92 o 
   4  -5   6       40.34       43.67      2.42 o 
   5  -5   6       67.97       58.81      4.36 o 
   6  -5   6       21.35       22.09      3.11 o 
   7  -5   6      581.06      567.08     15.91 o 
   8  -5   6      101.88       91.86      6.23 o 
   9  -5   6       85.14       76.68      6.20 o 
  10  -5   6        4.70        3.29      1.89 o 
  -8  -4   6       23.80       21.32      4.02 o 
  -7  -4   6      115.41      125.35      7.65 o 
  -6  -4   6      519.51      504.84     14.78 o 
  -5  -4   6       14.12       10.57      2.07 o 
  -4  -4   6       32.72       32.20      2.29 o 
  -3  -4   6       74.07       89.46      3.38 o 
  -2  -4   6      126.64      132.32      3.91 o 
  -1  -4   6      152.99      176.11      4.41 o 
   0  -4   6     5539.76     5873.54     56.51 o 
   1  -4   6        6.57       13.54      4.12 o 
   2  -4   6      312.33      296.31      5.82 o 
   3  -4   6      409.22      373.19     10.02 o 
   4  -4   6       17.38       12.46      1.56 o 
   5  -4   6      196.69      176.97      7.56 o 
   6  -4   6        4.73        4.87      1.98 o 
   7  -4   6      603.01      556.35     15.69 o 
   8  -4   6      500.72      493.74     15.60 o 
   9  -4   6       67.93       80.59      6.95 o 
  -8  -3   6       37.40       36.53      4.73 o 
  -7  -3   6        0.45        2.80      2.04 o 
  -6  -3   6      107.77      102.93      6.34 o 
  -5  -3   6      678.16      601.09     15.26 o 
  -4  -3   6      497.85      484.12     12.91 o 
  -3  -3   6       31.08       25.59      1.85 o 
  -2  -3   6     1626.08     1709.14     19.56 o 
  -1  -3   6     8500.70     8942.43     83.66 o 
   0  -3   6      908.60      850.34     11.33 o 
   1  -3   6     1456.51     1418.49     21.11 o 
   2  -3   6       44.51       47.13      2.28 o 
   3  -3   6     1585.95     1696.06     19.93 o 
   4  -3   6      956.70      936.16     14.94 o 
   5  -3   6     1514.81     1524.70     28.88 o 
   6  -3   6      468.16      450.39     13.54 o 
   8  -3   6       67.49       74.86      4.16 o 
   9  -3   6      357.04      363.81      9.43 o 
  -9  -2   6       58.27       62.52      6.20 o 
  -8  -2   6      420.76      424.00     14.98 o 
  -7  -2   6       94.91       97.44      6.57 o 
  -6  -2   6      113.94      107.06      6.40 o 
  -5  -2   6      227.97      198.35      8.13 o 
  -4  -2   6     1072.90     1081.38     13.99 o 
  -3  -2   6     2028.73     2113.77     23.17 o 
  -2  -2   6      214.07      250.23      5.09 o 
  -1  -2   6       98.57      112.63      4.06 o 
   0  -2   6       50.88       43.53      2.09 o 
   1  -2   6     1494.94     1446.11     17.04 o 
   2  -2   6      641.84      641.95      9.78 o 
   3  -2   6      840.24      859.02     12.29 o 
   4  -2   6      163.92      188.45      5.18 o 
   5  -2   6      265.84      261.84      9.49 o 
   6  -2   6      350.81      350.08     10.08 o 
   7  -2   6      283.80      292.48      7.73 o 
   8  -2   6       42.25       48.82      3.54 o 
   9  -2   6       72.10       83.02      7.16 o 
  -9  -1   6      399.55      410.75     15.49 o 
  -8  -1   6        5.37       10.34      3.23 o 
  -7  -1   6      178.95      184.85      8.89 o 
  -6  -1   6      493.05      486.81     14.10 o 
  -5  -1   6       53.65       56.26      4.45 o 
  -4  -1   6      227.90      241.05      8.44 o 
  -3  -1   6     1822.30     1895.43     34.30 o 
  -2  -1   6      494.92      458.33      8.74 o 
  -1  -1   6     1431.53     1449.37     16.74 o 
   0  -1   6      414.78      443.69      7.38 o 
   1  -1   6        9.80        5.01      1.03 o 
   2  -1   6     1691.43     1845.87     21.38 o 
   3  -1   6     1880.34     1962.76     23.02 o 
   4  -1   6      972.28      962.68     19.59 o 
   5  -1   6       82.42       67.89      3.94 o 
   6  -1   6      406.17      417.50     10.48 o 
   7  -1   6      159.01      165.03      5.93 o 
   8  -1   6      275.62      284.07     12.57 o 
  -9   0   6      269.56      276.50     12.57 o 
  -8   0   6        1.68        4.70      2.35 o 
  -7   0   6        1.60        1.81      1.87 o 
  -6   0   6      214.82      208.97      8.86 o 
  -5   0   6     1300.07     1337.30     25.37 o 
  -4   0   6     1508.70     1562.61     27.24 o 
  -3   0   6       45.21       33.53      3.11 o 
  -2   0   6      440.74      438.77      7.83 o 
  -1   0   6     1205.30     1132.83     13.88 o 
   0   0   6      629.03      674.38      8.36 o 
   1   0   6     1899.24     2157.01     24.06 o 
   2   0   6        4.44        7.12      2.39 o 
   3   0   6      120.56      110.83      3.21 o 
   4   0   6     1899.94     1955.00     19.13 o 
   5   0   6       47.72       38.19      2.89 o 
   6   0   6      252.17      249.15     10.76 o 
   7   0   6       12.72       12.37      3.34 o 
   8   0   6       26.95       37.38      5.24 o 
 -10   1   6      143.77      150.87      9.85 o 
  -9   1   6      481.96      506.03     17.05 o 
  -8   1   6      291.79      305.13     12.26 o 
  -7   1   6       12.69       10.62      2.80 o 
  -6   1   6        5.07        6.54      2.32 o 
  -5   1   6      456.41      445.49     12.43 o 
  -4   1   6     2373.06     2431.06     38.65 o 
  -3   1   6     1337.53     1350.56     24.13 o 
  -2   1   6        4.36        3.22      0.84 o 
  -1   1   6       57.05       87.68      1.85 o 
   0   1   6     3094.20     3266.20     22.57 o 
   1   1   6     1309.42     1374.34     13.56 o 
   2   1   6      995.94     1000.03     11.24 o 
   3   1   6        1.20        0.73      0.76 o 
   4   1   6      109.09      104.93      6.27 o 
   5   1   6       51.05       52.30      4.98 o 
   6   1   6      448.27      507.79     16.51 o 
   7   1   6      158.77      183.83     10.25 o 
 -10   2   6       82.33       75.18      7.19 o 
  -9   2   6       11.93       11.13      3.48 o 
  -8   2   6      597.30      640.56     18.07 o 
  -7   2   6      211.62      190.88      8.78 o 
  -6   2   6      185.35      181.93      8.07 o 
  -5   2   6        9.50        6.09      2.15 o 
  -4   2   6        7.67       10.42      2.24 o 
  -3   2   6      264.90      222.82      7.84 o 
  -2   2   6     1590.21     1753.93     15.87 o 
  -1   2   6        2.71        4.00      1.24 o 
   0   2   6       20.45       15.77      1.47 o 
   1   2   6        3.75        5.17      1.25 o 
   2   2   6      527.13      507.46      9.55 o 
   3   2   6      171.93      176.62      5.64 o 
   4   2   6      686.89      655.14     17.92 o 
   5   2   6       26.42       27.49      4.16 o 
   6   2   6      109.87      117.14      7.96 o 
   7   2   6       65.51       71.21      6.77 o 
 -10   3   6      212.76      230.72     11.64 o 
  -9   3   6      147.57      150.22      8.89 o 
  -8   3   6       66.92       64.25      5.49 o 
  -7   3   6      344.28      328.01     11.47 o 
  -6   3   6      100.40      102.02      6.03 o 
  -5   3   6      128.97      120.54      6.31 o 
  -4   3   6      283.36      280.91      6.36 o 
  -3   3   6        2.97        7.14      1.43 o 
  -2   3   6      456.90      435.37      6.04 o 
  -1   3   6      665.19      702.03      8.38 o 
   0   3   6      561.32      552.76     10.15 o 
   1   3   6       91.64       80.31      5.52 o 
   2   3   6      101.19      103.91      4.25 o 
   3   3   6     1499.00     1539.83     21.30 o 
   4   3   6      207.76      206.76      9.91 o 
   5   3   6      205.24      202.74     10.28 o 
   6   3   6       81.96       78.97      6.85 o 
  -9   4   6       11.53        9.49      3.23 o 
  -8   4   6      500.79      500.68     15.15 o 
  -7   4   6       24.31       19.91      3.31 o 
  -6   4   6       48.27       48.03      3.07 o 
  -5   4   6       22.34       14.27      1.84 o 
  -4   4   6      723.04      712.82     11.28 o 
  -3   4   6      557.42      623.53     10.15 o 
  -2   4   6        7.20        6.67      1.33 o 
  -1   4   6      170.11      190.79      4.07 o 
   0   4   6      489.45      504.81      9.45 o 
   1   4   6      465.19      454.05     13.63 o 
   2   4   6        2.28        5.11      1.50 o 
   3   4   6        2.51        0.00      1.47 o 
   4   4   6       73.24       73.65      6.26 o 
   5   4   6      119.92      133.11      8.66 o 
  -9   5   6       59.42       50.97      5.30 o 
  -8   5   6      184.91      186.57      6.42 o 
  -7   5   6      419.78      416.02      9.29 o 
  -6   5   6      121.14      128.49      4.82 o 
  -5   5   6      386.32      376.54      8.17 o 
  -4   5   6       33.95       29.14      2.42 o 
  -3   5   6      797.00      848.89     12.79 o 
  -2   5   6       64.09       65.79      3.16 o 
  -1   5   6       37.31       38.45      4.89 o 
   0   5   6       15.16       12.29      1.86 o 
   1   5   6        9.57        8.39      1.76 o 
   2   5   6      130.70      132.30      5.30 o 
   3   5   6      369.55      364.82     13.73 o 
   4   5   6        1.11        0.00      2.04 o 
  -9   6   6       55.37       56.09      5.69 o 
  -8   6   6       65.64       60.05      3.83 o 
  -7   6   6       92.34       88.95      4.35 o 
  -6   6   6       14.71       12.87      2.01 o 
  -5   6   6      291.68      310.87      7.52 o 
  -4   6   6       30.59       30.71      2.56 o 
  -3   6   6      283.50      277.12      6.75 o 
  -2   6   6        2.21        2.97      1.30 o 
  -1   6   6       53.99       64.66      3.50 o 
   0   6   6      182.58      175.90      6.30 o 
   1   6   6       34.16       30.80      2.88 o 
   2   6   6       11.25       10.76      3.14 o 
   3   6   6       81.17       86.08      7.14 o 
  -8   7   6       46.52       49.75      5.49 o 
  -7   7   6       59.58       57.57      5.30 o 
  -6   7   6       95.18       86.17      6.09 o 
  -5   7   6      197.08      201.47      9.00 o 
  -4   7   6       47.74       52.55      4.70 o 
  -3   7   6      157.91      167.97      5.49 o 
  -2   7   6        5.39        4.94      1.57 o 
  -1   7   6      278.90      275.74     10.28 o 
   0   7   6      177.02      185.47      9.68 o 
   1   7   6       59.26       70.26      4.26 o 
   2   7   6       13.32       11.61      3.60 o 
  -7   8   6       55.79       62.29      5.86 o 
  -6   8   6        3.65        1.87      2.35 o 
  -5   8   6        0.48        0.31      1.98 o 
  -4   8   6       62.08       56.07      5.21 o 
  -3   8   6       75.14       80.84      6.03 o 
  -5   9   6      117.91      125.98      7.99 o 
  -4   9   6        1.35        3.99      2.63 o 
   0 -12   7       56.96       59.77      6.40 o 
   1 -12   7      194.45      228.11     11.52 o 
   2 -12   7        0.17        1.73      2.38 o 
   3 -12   7       36.69       39.61      5.38 o 
   4 -12   7      535.90      553.48     12.27 o 
   5 -12   7      195.36      207.05      7.21 o 
   6 -12   7        0.62        5.30      2.97 o 
  -2 -11   7        6.17        4.93      3.06 o 
  -1 -11   7       11.17       13.17      3.60 o 
   0 -11   7      248.06      250.74     11.67 o 
   1 -11   7      242.76      248.42     11.47 o 
   2 -11   7      228.66      236.72     11.13 o 
   3 -11   7      151.10      145.80      8.61 o 
   4 -11   7       56.34       50.24      3.58 o 
   5 -11   7      445.86      465.40     16.45 o 
   6 -11   7      259.85      258.61     11.95 o 
   7 -11   7      112.98      113.24      8.04 o 
   8 -11   7       37.19       37.86      5.18 o 
  -3 -10   7       37.81       33.92      5.04 o 
  -2 -10   7      236.02      228.28     10.99 o 
  -1 -10   7      180.02      178.02      9.46 o 
   0 -10   7       39.86       43.30      4.79 o 
   1 -10   7      115.63      111.00      7.25 o 
   2 -10   7      221.46      227.38     10.42 o 
   3 -10   7      187.25      172.22      9.17 o 
   4 -10   7      210.97      213.82      8.41 o 
   5 -10   7       11.20       14.92      3.51 o 
   6 -10   7       91.58       96.22      6.99 o 
   7 -10   7       63.72       78.60      6.60 o 
   8 -10   7      193.18      192.01     10.19 o 
  -4  -9   7       58.66       61.19      6.06 o 
  -3  -9   7        1.96        1.56      2.38 o 
  -2  -9   7       19.03       18.92      3.74 o 
  -1  -9   7      841.34      812.02     20.67 o 
   0  -9   7      424.47      430.85     14.10 o 
   1  -9   7       60.73       49.07      4.79 o 
   2  -9   7       50.99       53.77      4.90 o 
   3  -9   7        3.90        4.39      1.45 o 
   4  -9   7      652.95      686.55     12.10 o 
   5  -9   7      636.84      633.99     18.09 o 
   6  -9   7      432.66      429.55     14.75 o 
   7  -9   7       41.01       42.36      4.67 o 
   8  -9   7      110.96      105.73      7.39 o 
   9  -9   7      170.05      179.13      9.94 o 
  -5  -8   7        7.54        9.60      3.20 o 
  -4  -8   7       78.16       83.93      6.40 o 
  -3  -8   7      170.01      155.03      8.24 o 
  -2  -8   7       52.81       49.30      4.76 o 
  -1  -8   7        2.71        4.70      2.21 o 
   0  -8   7      397.48      409.62     13.00 o 
   1  -8   7      148.39      145.03      7.53 o 
   2  -8   7      405.43      404.07     13.22 o 
   3  -8   7       60.76       62.77      3.22 o 
   4  -8   7       19.39       20.56      3.34 o 
   5  -8   7      277.40      281.74     11.21 o 
   6  -8   7      407.74      393.99     13.59 o 
   7  -8   7       94.29       87.47      6.43 o 
   8  -8   7       18.68       19.25      3.79 o 
   9  -8   7       17.58       16.62      3.60 o 
  -6  -7   7       79.46       84.55      6.40 o 
  -5  -7   7        0.66        1.40      1.29 o 
  -4  -7   7       71.93       69.47      4.73 o 
  -3  -7   7      353.04      351.77      7.98 o 
  -2  -7   7      294.34      304.08      7.03 o 
  -1  -7   7      247.25      225.37      6.17 o 
   0  -7   7        1.29        4.08      1.76 o 
   1  -7   7      340.18      340.58     11.21 o 
   2  -7   7      254.91      241.68      9.37 o 
   3  -7   7      286.20      299.33      6.61 o 
   4  -7   7      114.74      112.95      6.60 o 
   5  -7   7        2.81        3.34      1.84 o 
   6  -7   7        7.10        5.72      2.27 o 
   7  -7   7      458.21      468.88     15.12 o 
   8  -7   7      137.03      132.07      7.84 o 
   9  -7   7      152.19      140.93      8.52 o 
  -7  -6   7       25.33       24.92      4.13 o 
  -6  -6   7      197.23      187.20      9.12 o 
  -5  -6   7      125.97      125.47      6.99 o 
  -4  -6   7       84.83       83.67      3.86 o 
  -3  -6   7        6.38        6.39      1.66 o 
  -2  -6   7       63.79       71.04      4.90 o 
  -1  -6   7       62.03       61.41      2.91 o 
   0  -6   7      683.84      658.31     23.42 o 
   1  -6   7      443.14      492.86      8.32 o 
   2  -6   7       16.98       13.94      1.43 o 
   3  -6   7      227.27      226.07      5.30 o 
   4  -6   7      414.15      402.96     12.87 o 
   5  -6   7      310.57      301.11     10.79 o 
   6  -6   7       38.88       36.39      3.94 o 
   7  -6   7       18.53       18.58      3.34 o 
   8  -6   7      270.73      248.08     10.82 o 
   9  -6   7      206.57      207.16     10.25 o 
  -7  -5   7       73.22       74.98      6.14 o 
  -6  -5   7        5.77        8.92      2.77 o 
  -5  -5   7      499.21      498.98     14.38 o 
  -4  -5   7      500.75      508.98      9.62 o 
  -3  -5   7      244.05      248.90      7.62 o 
  -2  -5   7        6.27        5.40      1.19 o 
  -1  -5   7        0.64        2.53      0.95 o 
   0  -5   7      981.60      941.87     17.30 o 
   1  -5   7     1462.97     1628.56     25.30 o 
   2  -5   7      483.97      460.76     27.91 o 
   3  -5   7        5.71        7.53      1.33 o 
   4  -5   7      411.52      416.95      7.95 o 
   5  -5   7      170.23      154.86      7.53 o 
   6  -5   7      185.33      166.33      8.07 o 
   7  -5   7      361.22      364.23     12.83 o 
   8  -5   7        1.26        0.03      1.64 o 
  -8  -4   7       68.01       71.24      6.48 o 
  -7  -4   7      185.31      174.06      9.15 o 
  -6  -4   7       92.34      104.00      6.57 o 
  -5  -4   7        6.86        7.08      2.38 o 
  -4  -4   7      102.86      100.40      3.79 o 
  -3  -4   7        2.90        5.17      1.19 o 
  -2  -4   7      260.08      234.14      5.56 o 
  -1  -4   7      211.78      203.39      5.01 o 
   0  -4   7        3.27        1.88      1.83 o 
   1  -4   7        1.50        1.83      0.89 o 
   2  -4   7      740.87      802.00     11.63 o 
   3  -4   7       21.12       18.01      1.93 o 
   4  -4   7      310.40      308.72      6.88 o 
   5  -4   7        0.93        1.50      1.30 o 
   6  -4   7      164.64      151.15      7.79 o 
   7  -4   7      127.91      128.19      7.48 o 
   9  -4   7       28.21       29.45      4.42 o 
  -8  -3   7       54.01       51.82      5.63 o 
  -7  -3   7        7.39        8.24      2.66 o 
  -6  -3   7       46.32       48.42      4.70 o 
  -5  -3   7      604.59      591.60     15.63 o 
  -4  -3   7      102.29       85.80      5.30 o 
  -3  -3   7       24.94       28.72      9.84 o 
  -2  -3   7      944.45      849.08     11.95 o 
  -1  -3   7     1658.63     1786.10     20.62 o 
   0  -3   7     1224.45     1265.46     15.81 o 
   1  -3   7       83.24       87.57      3.23 o 
   2  -3   7       77.64       85.47      3.27 o 
   3  -3   7     1399.57     1432.94     18.21 o 
   4  -3   7      764.32      723.07     11.70 o 
   5  -3   7      745.88      725.03     17.98 o 
   6  -3   7        0.25        1.90      1.61 o 
   7  -3   7       10.54       14.44      2.27 o 
   8  -3   7      364.68      356.51     12.60 o 
   9  -3   7      192.64      205.38      7.35 o 
  -9  -2   7       15.66       18.41      4.30 o 
  -8  -2   7      148.01      164.69      9.37 o 
  -7  -2   7       49.91       44.71      4.67 o 
  -6  -2   7       54.17       45.42      4.42 o 
  -5  -2   7      552.56      547.40     14.81 o 
  -3  -2   7      454.79      468.71      7.91 o 
  -2  -2   7       58.81       54.16      2.46 o 
  -1  -2   7       82.39       65.15      3.61 o 
   0  -2   7      530.30      544.83      8.80 o 
   1  -2   7      995.57      975.97     16.15 o 
   2  -2   7       54.19       50.22      2.56 o 
   3  -2   7      108.22      113.69      4.06 o 
   4  -2   7      249.60      236.28      6.21 o 
   5  -2   7      795.44      845.51     20.33 o 
   6  -2   7      634.00      622.86     11.78 o 
   7  -2   7       29.69       22.71      2.71 o 
   8  -2   7        8.34       10.06      2.29 o 
  -9  -1   7      733.69      772.40     22.37 o 
  -8  -1   7      206.15      206.00     10.28 o 
  -7  -1   7      211.13      211.75      9.83 o 
  -6  -1   7      210.30      193.71      8.75 o 
  -5  -1   7       48.59       47.74      4.25 o 
  -4  -1   7      212.51      181.42      7.53 o 
  -3  -1   7     1508.59     1480.61     26.50 o 
  -2  -1   7      680.06      690.73      9.96 o 
  -1  -1   7      209.60      183.18      4.55 o 
   0  -1   7        2.90        4.88      1.05 o 
   1  -1   7      721.97      707.34     10.76 o 
   2  -1   7     1418.31     1436.83     18.23 o 
   3  -1   7     1067.25     1102.11     15.57 o 
   4  -1   7       63.67       64.72      2.67 o 
   5  -1   7      313.84      312.77     14.61 o 
   6  -1   7       52.21       50.81      3.29 o 
   7  -1   7      468.40      474.49     10.74 o 
   8  -1   7       33.16       27.89      4.79 o 
  -9   0   7      153.11      146.68      9.29 o 
  -8   0   7        4.60        4.64      2.49 o 
  -7   0   7      121.71      125.47      7.56 o 
  -6   0   7       48.05       42.53      4.42 o 
  -5   0   7     1088.00     1075.27     22.23 o 
  -4   0   7       76.50       88.66      5.41 o 
  -3   0   7      167.66      157.44      6.82 o 
  -2   0   7      344.28      377.05      6.57 o 
  -1   0   7      693.06      659.50      9.67 o 
   0   0   7     1413.65     1293.42     69.66 o 
   1   0   7        1.64        1.44      1.33 o 
   2   0   7      434.25      399.85      6.41 o 
   3   0   7      621.64      625.69      9.79 o 
   4   0   7       15.17       12.10      1.49 o 
   5   0   7      463.51      455.24     13.76 o 
   6   0   7       50.14       46.30      5.13 o 
   7   0   7      132.59      122.98      8.30 o 
  -9   1   7      375.82      418.25     15.55 o 
  -8   1   7      164.36      168.48      9.29 o 
  -7   1   7       70.48       68.78      5.72 o 
  -6   1   7      406.12      372.58     12.18 o 
  -5   1   7      923.06      946.26     20.81 o 
  -4   1   7      583.44      595.99     15.01 o 
  -3   1   7      738.96      793.92     17.53 o 
  -2   1   7        0.14        1.07      0.71 o 
  -1   1   7     1555.56     1651.04     12.86 o 
   0   1   7     1357.12     1336.77     13.32 o 
   1   1   7     1724.67     1800.75     17.22 o 
   2   1   7       61.55       65.80      2.62 o 
   3   1   7        0.30        0.31      0.77 o 
   4   1   7      469.42      473.51     10.29 o 
   5   1   7      615.50      604.94     17.98 o 
   6   1   7      316.54      327.08     13.37 o 
   7   1   7       34.78       29.05      4.96 o 
  -9   2   7      270.33      277.61     12.52 o 
  -8   2   7      380.92      362.39     13.42 o 
  -7   2   7      341.00      333.02     11.89 o 
  -6   2   7        7.32        2.66      2.12 o 
  -5   2   7        2.85        8.15      2.41 o 
  -4   2   7      463.07      476.30     13.25 o 
  -3   2   7     1135.38     1185.44     26.14 o 
  -2   2   7      330.66      337.53      6.63 o 
  -1   2   7       24.16       35.64      4.56 o 
   0   2   7       68.84       66.53      4.20 o 
   1   2   7      221.44      232.35      6.18 o 
   2   2   7     1199.51     1239.43     17.70 o 
   3   2   7       22.80       21.71      5.39 o 
   4   2   7        7.02        7.39      2.69 o 
   5   2   7       55.82       44.71      5.30 o 
   6   2   7      104.97      101.54      7.70 o 
  -9   3   7       15.02       13.85      3.54 o 
  -8   3   7      175.44      159.62      8.66 o 
  -7   3   7      448.14      430.74     14.13 o 
  -6   3   7      303.73      318.19     11.30 o 
  -5   3   7      152.76      155.45      7.62 o 
  -4   3   7       24.39       31.01      2.38 o 
  -3   3   7      166.80      162.32      4.76 o 
  -2   3   7      616.78      612.79     16.45 o 
  -1   3   7      605.87      632.97     10.57 o 
   0   3   7      131.26      119.77     23.45 o 
   1   3   7       11.71       12.97      1.86 o 
   2   3   7       39.01       37.71      2.96 o 
   3   3   7      712.54      724.47     13.53 o 
   4   3   7      346.89      348.09     13.59 o 
   5   3   7        8.82        7.36      2.92 o 
  -9   4   7       28.60       40.72      5.18 o 
  -8   4   7      174.43      160.61      8.86 o 
  -7   4   7       16.82       18.55      3.45 o 
  -6   4   7      382.58      395.05      8.91 o 
  -5   4   7        9.18        8.51      1.69 o 
  -4   4   7     1076.65     1136.40     15.96 o 
  -3   4   7       71.43       68.11      4.13 o 
  -2   4   7      387.50      385.61     11.72 o 
  -1   4   7      174.58      183.91      7.99 o 
   0   4   7      448.02      474.63      9.58 o 
   1   4   7      103.80      104.27      4.50 o 
   2   4   7      117.51      104.90      4.76 o 
   3   4   7      197.76      195.98     11.37 o 
   4   4   7      344.07      371.82     14.44 o 
  -8   5   7      287.67      271.70      7.96 o 
  -7   5   7      105.96      107.68      4.88 o 
  -6   5   7       83.99       77.96      4.03 o 
  -5   5   7     1078.17     1130.75     16.61 o 
  -4   5   7      559.67      582.87     10.68 o 
  -3   5   7      111.62      107.78      4.24 o 
  -2   5   7      280.46      275.85     10.02 o 
  -1   5   7      119.99      110.86      6.46 o 
   0   5   7       55.30       65.31      6.50 o 
   1   5   7      291.85      280.01      7.78 o 
   2   5   7      200.05      195.44      7.77 o 
   3   5   7       32.68       36.05      4.87 o 
  -8   6   7       70.76       69.72      4.27 o 
  -7   6   7      165.05      161.35      8.82 o 
  -6   6   7       14.30       15.78      2.28 o 
  -5   6   7        0.66        0.00      1.24 o 
  -4   6   7       11.22       14.20      2.06 o 
  -3   6   7        4.22        4.45      2.18 o 
  -2   6   7      107.69      123.60      6.99 o 
  -1   6   7      193.97      194.50      8.78 o 
   0   6   7        5.64        7.85      1.93 o 
   1   6   7       44.11       45.66      3.52 o 
   2   6   7       16.67       17.17      2.69 o 
  -7   7   7        4.90        3.37      2.58 o 
  -6   7   7       61.38       57.99      5.44 o 
  -5   7   7      197.72      207.07      9.26 o 
  -4   7   7       91.58       91.83      6.26 o 
  -3   7   7        5.41        5.01      2.46 o 
  -2   7   7      164.33      164.97      8.32 o 
  -1   7   7      281.87      300.97     11.41 o 
   0   7   7      192.94      196.17      9.49 o 
  -5   8   7      125.26      121.33      7.48 o 
   1 -12   8       59.74       58.98      6.23 o 
   2 -12   8       98.98       99.22      7.82 o 
   3 -12   8      154.91      180.66     10.48 o 
   4 -12   8      284.83      287.80     13.11 o 
   5 -12   8      116.78      123.00      8.86 o 
   6 -12   8       67.69       61.33      6.40 o 
  -1 -11   8      139.38      127.85      8.44 o 
   0 -11   8      446.15      461.66     16.25 o 
   1 -11   8      196.79      208.07     10.59 o 
   2 -11   8       15.91       14.78      3.68 o 
   3 -11   8        5.65        1.76      2.15 o 
   4 -11   8      220.02      217.72     11.01 o 
   5 -11   8      390.23      388.41     15.04 o 
   6 -11   8      256.08      262.35     12.49 o 
   7 -11   8       36.81       40.18      5.46 o 
  -3 -10   8       79.36       95.00      7.42 o 
  -2 -10   8       74.22       76.31      6.60 o 
  -1 -10   8       28.18       28.43      4.39 o 
   0 -10   8       70.24       70.11      6.09 o 
   1 -10   8      356.77      330.47     12.88 o 
   2 -10   8      263.76      262.69     11.41 o 
   3 -10   8       42.29       39.90      4.81 o 
   4 -10   8        4.21        3.57      2.27 o 
   5 -10   8       24.99       27.24      4.30 o 
   6 -10   8      175.45      171.57      9.63 o 
   7 -10   8      290.89      279.45     12.71 o 
   8 -10   8       30.35       33.75      4.93 o 
  -4  -9   8        0.47        1.90      2.38 o 
  -3  -9   8       64.84       72.66      6.17 o 
  -2  -9   8      221.74      218.80     10.17 o 
  -1  -9   8      540.11      530.58     16.20 o 
   0  -9   8      174.94      176.49      8.89 o 
   1  -9   8        0.02        0.23      1.53 o 
   2  -9   8      115.91      134.25      7.93 o 
   3  -9   8      154.51      158.48      8.61 o 
   4  -9   8      296.73      285.23     11.78 o 
   5  -9   8      463.42      483.18     16.17 o 
   6  -9   8       13.24       15.29      3.51 o 
   7  -9   8       83.98       78.24      6.40 o 
   8  -9   8      267.16      278.88     12.49 o 
  -4  -8   8       72.12       80.42      6.29 o 
  -3  -8   8      162.12      162.02      8.38 o 
  -2  -8   8        7.71        8.47      2.69 o 
  -1  -8   8       59.59       61.62      5.18 o 
   0  -8   8      170.54      184.90      8.69 o 
   1  -8   8      116.52      118.79      7.05 o 
   2  -8   8       87.47       83.70      5.89 o 
   3  -8   8      334.13      349.81     12.57 o 
   4  -8   8      510.61      528.01     16.08 o 
   5  -8   8      142.62      151.94      8.41 o 
   6  -8   8      125.87      119.78      7.59 o 
   7  -8   8      259.54      247.40     11.21 o 
   8  -8   8       17.78       24.07      4.25 o 
  -6  -7   8        2.99        5.30      2.72 o 
  -5  -7   8        0.34        0.00      1.76 o 
  -4  -7   8      288.04      286.02      7.52 o 
  -3  -7   8      169.53      158.93      5.32 o 
  -2  -7   8        6.21       10.16      1.67 o 
  -1  -7   8       28.60       26.39      3.48 o 
   0  -7   8      227.45      218.32      9.00 o 
   1  -7   8      821.76      828.58     19.74 o 
   2  -7   8      140.21      138.41      7.33 o 
   3  -7   8       53.78       53.18      4.73 o 
   4  -7   8       69.72       60.60      5.07 o 
   5  -7   8      416.77      402.96     13.59 o 
   6  -7   8        4.53        5.75      2.38 o 
   7  -7   8      498.11      513.34     16.59 o 
   8  -7   8       42.77       41.26      4.96 o 
   9  -7   8        6.05        5.86      2.75 o 
  -6  -6   8      138.13      142.17      8.13 o 
  -5  -6   8       38.65       27.44      3.79 o 
  -4  -6   8       68.33       64.62      4.98 o 
  -3  -6   8       87.90       82.47      3.73 o 
  -2  -6   8      217.58      241.06      6.19 o 
  -1  -6   8        9.57        9.31      1.53 o 
   0  -6   8       66.68       69.07      3.19 o 
   1  -6   8        7.59       11.49      2.19 o 
   2  -6   8      219.31      211.13      5.33 o 
   3  -6   8      350.32      337.33     11.21 o 
   4  -6   8      383.21      395.13      8.01 o 
   5  -6   8       89.19       78.75      5.75 o 
   6  -6   8      121.10      119.83      7.28 o 
   7  -6   8       83.68       84.41      6.34 o 
   8  -6   8      179.56      178.87      9.54 o 
   9  -6   8       72.89       81.63      6.82 o 
  -7  -5   8       38.18       40.10      4.98 o 
  -6  -5   8       75.93       89.73      6.40 o 
  -5  -5   8      511.40      492.39     14.58 o 
  -4  -5   8      158.77      150.70      7.33 o 
  -3  -5   8        2.38        3.38      1.67 o 
  -2  -5   8       37.53       33.53      3.43 o 
  -1  -5   8     1124.75     1274.53     23.39 o 
   0  -5   8     1063.59     1003.24     76.79 o 
   1  -5   8      398.12      375.71      8.66 o 
   2  -5   8      129.02      142.21      4.40 o 
   3  -5   8      311.68      317.61      8.52 o 
   4  -5   8      279.35      278.05     10.46 o 
   5  -5   8      280.47      276.97     11.68 o 
   6  -5   8       37.59       38.88      4.45 o 
   7  -5   8        7.67        5.83      2.27 o 
   8  -5   8       75.71       74.67      6.23 o 
  -7  -4   8       96.71       99.16      7.16 o 
  -6  -4   8        0.23        0.99      1.67 o 
  -5  -4   8        6.19        6.54      2.38 o 
  -4  -4   8      291.68      285.62     10.11 o 
  -3  -4   8      114.87      111.03      5.97 o 
  -2  -4   8       93.23       84.31      5.39 o 
  -1  -4   8       75.32       80.08      4.67 o 
   0  -4   8      227.48      225.20      5.60 o 
   1  -4   8      131.50      121.29      4.06 o 
   2  -4   8      126.45      119.86      4.09 o 
   3  -4   8       74.19       64.39      3.11 o 
   4  -4   8        0.51        2.12      1.06 o 
   5  -4   8      201.02      181.66      5.70 o 
   6  -4   8      368.12      350.47     12.54 o 
   7  -4   8       21.80       23.47      3.79 o 
   8  -4   8       17.48       16.10      2.74 o 
  -8  -3   8       34.75       37.26      5.18 o 
  -7  -3   8        1.71        1.90      1.93 o 
  -6  -3   8       79.03       73.99      5.80 o 
  -5  -3   8        8.04        7.99      2.49 o 
  -4  -3   8        0.15        0.00      1.39 o 
  -3  -3   8      184.13      204.19      8.27 o 
  -2  -3   8      109.28       98.70      3.57 o 
  -1  -3   8       43.88       41.09      2.43 o 
   0  -3   8       23.78       19.64      1.81 o 
   1  -3   8      316.40      303.51      6.63 o 
   2  -3   8      268.01      243.51      7.50 o 
   3  -3   8      498.66      503.07      9.45 o 
   4  -3   8      375.10      372.72      8.25 o 
   5  -3   8       98.35       92.17      4.20 o 
   6  -3   8      220.89      229.93     10.28 o 
   7  -3   8      120.67      131.06      5.54 o 
   8  -3   8      237.68      232.84      7.69 o 
  -8  -2   8        4.61        2.66      2.55 o 
  -7  -2   8        0.25        0.00      1.78 o 
  -6  -2   8       32.41       31.97      4.05 o 
  -5  -2   8       50.94       58.39      4.81 o 
  -4  -2   8       98.12       91.49      5.66 o 
  -3  -2   8      268.01      287.77      9.88 o 
  -2  -2   8      532.76      577.05      9.81 o 
  -1  -2   8      358.43      351.15      6.97 o 
   0  -2   8      791.29      805.41     12.03 o 
   1  -2   8      295.55      319.09      6.88 o 
   2  -2   8       95.24       88.84      3.65 o 
   3  -2   8      361.70      357.14      7.89 o 
   4  -2   8      369.30      369.57      8.41 o 
   5  -2   8      322.94      318.27     11.33 o 
   6  -2   8      163.96      153.21      5.71 o 
   7  -2   8       51.52       43.27      3.56 o 
   8  -2   8      220.89      230.58     12.67 o 
  -8  -1   8       69.47       75.07      6.46 o 
  -7  -1   8       25.04       21.01      3.85 o 
  -6  -1   8       49.68       45.11      4.62 o 
  -5  -1   8      915.57      913.78     20.78 o 
  -4  -1   8      987.25      976.90     21.24 o 
  -3  -1   8      664.38      676.16     16.51 o 
  -2  -1   8       48.39       35.82      3.54 o 
  -1  -1   8       49.64       49.57      3.65 o 
   0  -1   8      608.26      648.11     10.48 o 
   1  -1   8     2048.00     2100.43     24.57 o 
   2  -1   8      548.07      528.29      9.76 o 
   3  -1   8       59.27       55.78      4.45 o 
   4  -1   8      289.43      284.00      5.97 o 
   5  -1   8       30.24       26.31      2.61 o 
   6  -1   8      191.62      194.45      6.59 o 
   7  -1   8      139.82      135.63      5.89 o 
  -9   0   8        0.60        0.25      2.35 o 
  -8   0   8      201.46      198.41     10.22 o 
  -7   0   8      455.89      448.64     14.84 o 
  -6   0   8       52.90       45.31      4.50 o 
  -5   0   8      193.99      187.68      8.64 o 
  -4   0   8      106.35       97.46      5.95 o 
  -3   0   8      152.38      131.90      6.68 o 
  -2   0   8      732.47      740.29     17.16 o 
  -1   0   8       24.91       20.88      1.82 o 
   0   0   8       34.49       30.92      3.40 o 
   1   0   8       69.32       66.82      3.33 o 
   2   0   8      994.84     1000.28     11.89 o 
   3   0   8       13.32       12.17      1.52 o 
   4   0   8        4.25        4.83      1.29 o 
   5   0   8       35.55       38.33      3.13 o 
   6   0   8       29.03       27.58      4.53 o 
   7   0   8      161.88      172.33     10.22 o 
  -9   1   8      327.17      322.43     13.68 o 
  -8   1   8        4.94        3.57      2.38 o 
  -7   1   8       54.52       53.91      5.32 o 
  -6   1   8      403.25      402.45     13.51 o 
  -5   1   8      243.15      233.49      9.63 o 
  -4   1   8      270.93      258.01      9.91 o 
  -3   1   8       22.68       19.42      3.09 o 
  -2   1   8      183.78      168.59      7.56 o 
  -1   1   8      876.54      925.92     10.31 o 
   0   1   8      381.26      368.59      6.05 o 
   1   1   8      547.73      570.67      9.00 o 
   2   1   8       36.69       41.23      2.30 o 
   3   1   8      585.23      597.72     11.73 o 
   4   1   8      536.22      557.83     11.81 o 
   5   1   8      383.22      372.75     14.24 o 
   6   1   8       86.73       90.89      7.42 o 
  -9   2   8       22.97       18.77      4.16 o 
  -8   2   8      153.35      151.89      8.98 o 
  -7   2   8       13.42       15.43      3.54 o 
  -6   2   8       69.99       76.54      5.86 o 
  -5   2   8       71.69       73.88      5.58 o 
  -4   2   8      603.72      584.41     15.72 o 
  -3   2   8      819.08      841.28     18.26 o 
  -2   2   8        1.69        0.20      1.47 o 
  -1   2   8      288.97      270.98      9.83 o 
   0   2   8      416.93      415.15      9.71 o 
   1   2   8      679.72      676.08     12.04 o 
   2   2   8      231.60      217.80      6.63 o 
   3   2   8        8.61        7.18      1.92 o 
   4   2   8      420.05      460.18     10.99 o 
   5   2   8      152.88      178.31     10.08 o 
  -8   3   8      271.32      265.80     11.86 o 
  -7   3   8      394.06      407.49     14.19 o 
  -6   3   8      111.30      107.60      6.94 o 
  -5   3   8        0.35        0.35      1.17 o 
  -4   3   8      321.57      300.27     13.21 o 
  -3   3   8     1002.45     1006.83     22.14 o 
  -2   3   8      729.22      739.21     17.98 o 
  -1   3   8       31.14       23.05      3.37 o 
   0   3   8       11.38       15.89      4.77 o 
   1   3   8       30.65       27.16      2.58 o 
   2   3   8      109.22      114.17      4.98 o 
   3   3   8      575.61      582.79     17.05 o 
   4   3   8       46.31       56.60      5.92 o 
  -8   4   8        2.93        4.33      2.72 o 
  -7   4   8       21.95       22.82      2.72 o 
  -6   4   8      471.94      450.71      9.83 o 
  -5   4   8       61.24       70.53      5.45 o 
  -4   4   8      214.68      221.99      6.30 o 
  -3   4   8       39.64       43.55      4.56 o 
  -2   4   8       73.68       70.56      5.32 o 
  -1   4   8      455.15      441.33     13.48 o 
   0   4   8       78.27       79.03      4.22 o 
   1   4   8       82.60       76.43      4.29 o 
   2   4   8       46.47       43.46      3.41 o 
   3   4   8      163.21      154.44     12.23 o 
  -8   5   8      307.19      304.54      8.73 o 
  -7   5   8        0.16        0.84      1.47 o 
  -6   5   8       10.91       12.70      2.18 o 
  -5   5   8      833.92      841.25     14.14 o 
  -4   5   8      128.63      145.20      7.96 o 
  -3   5   8      303.62      302.95     11.24 o 
  -2   5   8       79.19       67.87      5.52 o 
  -1   5   8      375.60      366.29     12.63 o 
   0   5   8      377.31      389.26     13.34 o 
   1   5   8      247.30      247.07      7.65 o 
   2   5   8       45.59       48.06      4.54 o 
  -7   6   8      118.85      123.95      5.51 o 
  -6   6   8        1.35        0.64      1.49 o 
  -5   6   8       10.89       11.27      3.06 o 
  -4   6   8       11.08       12.60      3.06 o 
  -3   6   8      227.08      224.66      9.74 o 
  -2   6   8       54.67       63.46      5.55 o 
  -1   6   8       89.00       83.45      6.23 o 
   0   6   8       68.25       61.96      5.63 o 
   1   6   8       56.98       59.77      5.89 o 
  -3   7   8        4.33        9.37      3.11 o 
  -2   7   8       57.91       59.10      5.66 o 
   2 -12   9      221.33      226.24     11.84 o 
   3 -12   9      150.16      161.12     10.00 o 
   4 -12   9       51.15       53.77      6.37 o 
  -1 -11   9      376.33      417.09     15.74 o 
   0 -11   9      239.24      260.11     12.12 o 
   1 -11   9      153.34      147.27      9.15 o 
   2 -11   9        8.03        8.83      3.20 o 
   3 -11   9       67.10       69.40      6.51 o 
   4 -11   9      231.61      258.33     12.52 o 
   5 -11   9      182.80      185.95     10.53 o 
   6 -11   9       99.08      109.98      8.35 o 
  -2 -10   9        0.40        0.00      1.78 o 
  -1 -10   9        1.85        0.71      2.21 o 
   0 -10   9      238.06      210.36     10.39 o 
   1 -10   9      248.76      249.38     11.30 o 
   2 -10   9      172.38      177.82      9.63 o 
   3 -10   9        2.06        3.48      2.41 o 
   4 -10   9       96.67       91.23      7.08 o 
   5 -10   9      158.04      168.76      9.88 o 
   6 -10   9      679.85      720.53     21.75 o 
   7 -10   9       38.64       36.78      5.18 o 
  -3  -9   9      104.82       99.47      7.11 o 
  -2  -9   9      539.02      537.83     16.73 o 
  -1  -9   9      129.44      125.04      7.67 o 
   0  -9   9        3.98        2.55      2.18 o 
   1  -9   9       20.19       25.63      4.08 o 
   2  -9   9      380.21      370.43     13.68 o 
   3  -9   9      570.52      564.36     17.53 o 
   4  -9   9      411.99      415.51     14.92 o 
   5  -9   9        5.25        5.01      2.55 o 
   6  -9   9       71.82       79.00      6.63 o 
   7  -9   9       24.44       28.97      4.67 o 
  -3  -8   9        1.34        0.25      1.87 o 
  -2  -8   9      168.71      187.00      8.98 o 
  -1  -8   9      172.29      169.58      8.58 o 
   0  -8   9      445.00      428.16     14.13 o 
   1  -8   9      229.95      213.93      9.68 o 
   2  -8   9       21.22       12.57      3.09 o 
   3  -8   9      162.98      170.29      8.81 o 
   4  -8   9      628.81      646.88     18.69 o 
   5  -8   9       53.65       44.54      4.98 o 
   6  -8   9       83.81       73.00      6.29 o 
   7  -8   9      155.51      146.31      8.95 o 
   8  -8   9       69.87       67.05      6.31 o 
  -5  -7   9      164.49      170.89      8.72 o 
  -4  -7   9      390.36      389.63     12.60 o 
  -3  -7   9      312.95      310.05      7.71 o 
  -2  -7   9      110.09       93.63      5.41 o 
  -1  -7   9        8.01        7.53      2.35 o 
   0  -7   9      529.64      544.54     15.43 o 
   1  -7   9      237.39      259.01     10.53 o 
   2  -7   9       60.71       83.14      5.83 o 
   3  -7   9       10.93        8.78      2.61 o 
   4  -7   9       51.52       50.57      5.04 o 
   5  -7   9      602.90      595.96     17.61 o 
   6  -7   9        6.85        7.82      2.72 o 
   7  -7   9       27.17       28.03      4.28 o 
   8  -7   9        0.35        0.88      1.93 o 
  -6  -6   9      143.21      135.35      8.15 o 
  -5  -6   9       22.41       19.99      3.54 o 
  -4  -6   9       47.59       48.11      4.56 o 
  -3  -6   9        1.45        1.99      1.70 o 
  -2  -6   9      177.67      197.37      5.82 o 
  -1  -6   9      114.23      108.32      4.22 o 
   0  -6   9        1.09        2.13      1.15 o 
   1  -6   9      242.13      261.00     17.40 o 
   2  -6   9      147.83      147.06      9.67 o 
   3  -6   9       56.56       53.03      3.48 o 
   4  -6   9        3.82        4.72      1.39 o 
   5  -6   9        2.38        3.43      2.21 o 
   6  -6   9      386.13      362.39     13.31 o 
   7  -6   9      420.98      428.16     15.18 o 
   8  -6   9       55.61       57.59      5.75 o 
  -6  -5   9       14.96       22.03      3.88 o 
  -5  -5   9       90.35       95.11      6.43 o 
  -4  -5   9       24.73       14.41      2.89 o 
  -3  -5   9      155.66      166.13      7.79 o 
  -2  -5   9      160.07      138.30      7.49 o 
  -1  -5   9     2627.24     2749.23     31.12 o 
   0  -5   9      358.50      396.24     13.56 o 
   1  -5   9        6.09        4.12      1.61 o 
   2  -5   9      139.54      145.30      4.79 o 
   3  -5   9      255.71      264.23      6.72 o 
   4  -5   9      290.69      289.14      7.25 o 
   5  -5   9      703.06      721.16     18.08 o 
   6  -5   9       47.75       41.91      4.84 o 
   7  -5   9       49.02       37.63      4.76 o 
   8  -5   9       17.54       22.65      4.08 o 
  -7  -4   9        0.68        0.14      2.15 o 
  -6  -4   9       18.65       21.04      3.68 o 
  -5  -4   9      266.79      257.33     10.36 o 
  -4  -4   9      186.71      190.17      8.55 o 
  -3  -4   9      774.29      720.61     17.47 o 
  -2  -4   9      247.38      216.43      5.90 o 
  -1  -4   9       38.97       48.24      2.86 o 
   0  -4   9      387.50      427.75      8.49 o 
   1  -4   9      400.02      378.68      7.93 o 
   2  -4   9       40.23       38.81      2.65 o 
   3  -4   9       29.00       34.77      2.82 o 
   4  -4   9        1.49        1.56      1.12 o 
   5  -4   9       30.19       33.33      2.85 o 
   6  -4   9       39.80       34.63      4.50 o 
   7  -4   9        0.31        0.00      1.56 o 
   8  -4   9       60.96       58.62      4.39 o 
  -7  -3   9      123.00      115.47      7.70 o 
  -6  -3   9      138.42      146.34      8.15 o 
  -5  -3   9        4.45        3.23      1.98 o 
  -4  -3   9      139.69      153.59      7.73 o 
  -3  -3   9      105.89       97.35      6.03 o 
  -2  -3   9        2.74        0.00      1.44 o 
  -1  -3   9      248.58      224.32      5.81 o 
   0  -3   9      125.97      117.82      7.04 o 
   1  -3   9        2.44        2.29      1.12 o 
   2  -3   9       93.13       81.41      3.60 o 
   3  -3   9       22.74       23.39      2.28 o 
   4  -3   9       45.42       43.55      3.02 o 
   5  -3   9        2.00        2.34      1.45 o 
   7  -3   9       84.72       90.35      4.85 o 
  -8  -2   9        9.43        5.69      2.77 o 
  -7  -2   9        4.75        3.51      2.24 o 
  -6  -2   9        4.01        1.30      1.84 o 
  -5  -2   9       79.89       74.10      5.61 o 
  -4  -2   9        5.22        5.44      2.21 o 
  -3  -2   9        1.30        0.91      1.76 o 
  -2  -2   9       20.04       17.84      2.97 o 
  -1  -2   9       92.36       80.28      3.42 o 
   0  -2   9       14.89       19.25      3.94 o 
   1  -2   9        8.09        8.03      1.50 o 
   2  -2   9      718.98      711.92     12.11 o 
   3  -2   9      267.64      255.85      6.92 o 
   4  -2   9      116.03      111.19      5.32 o 
   5  -2   9      109.42      103.66      3.86 o 
   6  -2   9        9.53        6.25      1.80 o 
   7  -2   9      144.98      131.78      5.77 o 
  -8  -1   9       21.55       18.41      3.99 o 
  -7  -1   9        5.02        5.27      2.58 o 
  -6  -1   9        6.79        9.66      2.80 o 
  -5  -1   9       66.93       54.99      5.10 o 
  -4  -1   9       80.68       81.69      5.72 o 
  -3  -1   9       12.55       16.28      3.00 o 
  -2  -1   9      481.63      479.16     13.76 o 
  -1  -1   9       24.59       28.40      2.20 o 
   0  -1   9      679.66      638.62     10.81 o 
   1  -1   9      477.52      478.44      9.37 o 
   2  -1   9      186.30      179.61      5.71 o 
   3  -1   9      401.89      411.45      7.34 o 
   4  -1   9      185.09      187.69      5.04 o 
   5  -1   9       82.98       78.14      3.50 o 
   6  -1   9      117.79      111.51      5.27 o 
  -8   0   9       53.81       55.24      5.66 o 
  -7   0   9        0.89        0.00      1.93 o 
  -6   0   9       27.59       17.19      3.60 o 
  -5   0   9      120.23      107.29      6.80 o 
  -4   0   9      253.90      271.07     10.59 o 
  -3   0   9      223.93      215.68      9.15 o 
  -2   0   9      361.93      338.97     11.44 o 
  -1   0   9      302.83      308.13     10.93 o 
   0   0   9       87.67       78.82      5.00 o 
   1   0   9       32.42       32.05      1.97 o 
   2   0   9      576.39      593.87      8.87 o 
   3   0   9       54.79       55.11      2.74 o 
   4   0   9       31.78       33.21      2.83 o 
   5   0   9       99.97       95.78      4.70 o 
   6   0   9       67.65       68.35      6.46 o 
  -8   1   9      100.75      102.11      7.65 o 
  -7   1   9      274.51      248.61     11.33 o 
  -6   1   9       70.10       90.92      6.68 o 
  -5   1   9      109.50      104.46      6.99 o 
  -4   1   9       97.14       78.94      5.89 o 
  -3   1   9      135.28      153.61      7.82 o 
  -2   1   9      235.84      228.40      9.51 o 
  -1   1   9       50.41       51.42      4.59 o 
   0   1   9       52.89       55.08      2.42 o 
   1   1   9        0.55        1.29      0.86 o 
   2   1   9      238.59      239.74      6.56 o 
   3   1   9      846.51      856.88     15.22 o 
   4   1   9      112.69      112.55      5.37 o 
   5   1   9        0.57        0.00      2.04 o 
  -8   2   9       51.46       55.95      5.86 o 
  -7   2   9        5.05        3.77      2.52 o 
  -6   2   9       19.71       17.50      3.65 o 
  -5   2   9        3.78        3.74      2.24 o 
  -4   2   9      218.65      212.91      9.54 o 
  -3   2   9       97.43       95.85      6.31 o 
  -2   2   9      104.43      100.55      6.54 o 
  -1   2   9      321.34      290.01     10.84 o 
   0   2   9      136.66      150.81      7.73 o 
   1   2   9      127.33      141.14      5.79 o 
   2   2   9       33.44       34.86      3.10 o 
   3   2   9       75.30       73.25      4.37 o 
   4   2   9      368.41      372.91     10.24 o 
  -7   3   9       37.67       39.93      5.07 o 
  -6   3   9       22.33       24.18      2.66 o 
  -5   3   9      355.70      350.32     12.77 o 
  -4   3   9      162.91      151.21      8.21 o 
  -3   3   9      470.33      480.29     14.92 o 
  -2   3   9       64.85       64.84      5.46 o 
  -1   3   9       82.68       72.40      5.63 o 
   0   3   9      466.75      460.02     14.47 o 
   1   3   9       79.59       86.08      4.40 o 
   2   3   9      141.25      132.62      5.65 o 
   3   3   9      168.14      161.33      6.53 o 
  -7   4   9      246.34      253.73      7.79 o 
  -6   4   9        0.97        2.89      2.35 o 
  -5   4   9        8.59       11.69      3.28 o 
  -4   4   9      236.59      229.70     10.34 o 
  -3   4   9        3.85        2.77      2.38 o 
  -2   4   9      272.62      262.49     10.53 o 
  -1   4   9      156.15      155.11      8.35 o 
   0   4   9       48.58       51.22      5.27 o 
   1   4   9       33.87       42.81      5.04 o 
   2   4   9      139.25      135.46      5.95 o 
  -6   5   9      326.55      336.25     13.14 o 
  -5   5   9      190.47      210.90     10.28 o 
  -4   5   9      148.92      155.74      8.49 o 
  -3   5   9       93.25       96.56      6.71 o 
  -2   5   9        3.47        5.86      2.72 o 
  -1   5   9      429.98      430.74     14.55 o 
   0   5   9      410.52      404.04     14.24 o 
   1   5   9       92.09      107.71      7.53 o 
  -4   6   9      195.95      218.57     10.28 o 
  -3   6   9      144.70      154.75      8.72 o 
  -2   6   9       13.51       20.53      3.91 o 
   0 -11  10       20.00       16.11      3.91 o 
   1 -11  10        0.91        0.00      1.73 o 
   2 -11  10       47.34       53.72      5.95 o 
   3 -11  10       58.56       70.03      6.85 o 
   4 -11  10      188.38      187.73     10.84 o 
   5 -11  10       73.97       73.42      7.16 o 
  -1 -10  10      105.16      114.93      7.90 o 
   0 -10  10      186.57      201.72     10.39 o 
   1 -10  10       24.85       27.04      4.45 o 
   2 -10  10      199.27      182.89     10.19 o 
   3 -10  10       49.71       52.72      5.61 o 
   4 -10  10      182.93      178.16     10.19 o 
   5 -10  10      464.63      489.07     17.67 o 
   6 -10  10      187.14      196.23     11.16 o 
  -3  -9  10      237.24      229.93     10.82 o 
  -2  -9  10      177.70      173.72      9.29 o 
  -1  -9  10        1.19        1.22      2.01 o 
   0  -9  10       67.45       65.15      5.83 o 
   1  -9  10      373.32      371.56     13.99 o 
   2  -9  10      121.21      127.62      8.21 o 
   3  -9  10      303.61      287.94     12.35 o 
   4  -9  10        6.34        8.01      3.11 o 
   5  -9  10      299.37      307.31     13.39 o 
   6  -9  10       54.87       53.04      5.83 o 
   7  -9  10      203.52      212.54     11.38 o 
  -2  -8  10      261.08      236.61     10.31 o 
  -1  -8  10      192.49      220.01     10.11 o 
   0  -8  10       56.25       50.46      5.01 o 
   1  -8  10       13.25       16.23      3.51 o 
   2  -8  10      169.05      159.08      8.75 o 
   3  -8  10      304.91      295.82     12.32 o 
   4  -8  10      521.84      516.96     16.93 o 
   5  -8  10      300.43      284.29     12.32 o 
   6  -8  10       16.88       15.77      3.65 o 
   7  -8  10      137.21      124.22      8.58 o 
  -5  -7  10      324.69      313.00     12.09 o 
  -4  -7  10      166.95      156.19      8.18 o 
  -3  -7  10       51.10       53.32      4.87 o 
  -2  -7  10        3.56        4.33      2.27 o 
  -1  -7  10      336.61      338.49     12.18 o 
   0  -7  10     1187.62     1208.07     26.67 o 
   1  -7  10      560.92      531.91     15.91 o 
   2  -7  10       49.83       43.61      4.76 o 
   3  -7  10       10.58       13.56      3.26 o 
   4  -7  10      224.89      228.42     10.56 o 
   5  -7  10      401.69      378.95     14.16 o 
   6  -7  10      141.36      141.01      8.75 o 
   7  -7  10        7.16        8.24      3.00 o 
  -5  -6  10      113.13      105.79      6.97 o 
  -4  -6  10      354.22      355.22     12.46 o 
  -3  -6  10       72.35       71.04      5.44 o 
  -2  -6  10      222.14      212.67      6.41 o 
  -1  -6  10       20.08       20.11      2.26 o 
   0  -6  10      314.25      339.15     19.57 o 
   1  -6  10      428.90      440.32      9.22 o 
   2  -6  10      246.07      253.20      6.77 o 
   3  -6  10       65.99       58.65      3.41 o 
   4  -6  10        3.81        4.19      2.27 o 
   5  -6  10       44.04       46.75      5.01 o 
   6  -6  10      465.16      466.56     16.03 o 
   7  -6  10      129.69      128.53      8.52 o 
  -6  -5  10       71.63       84.69      6.57 o 
  -5  -5  10       78.16       70.25      5.78 o 
  -4  -5  10        0.82        2.83      2.07 o 
  -3  -5  10      107.28      108.20      6.60 o 
  -2  -5  10      174.17      172.30      8.07 o 
  -1  -5  10      368.56      389.72      8.59 o 
   0  -5  10      307.45      299.76      7.41 o 
   1  -5  10      250.58      251.30     14.38 o 
   2  -5  10      195.27      197.86      5.97 o 
   3  -5  10      513.56      527.14     10.47 o 
   4  -5  10      149.12      140.91      5.27 o 
   5  -5  10      103.71       96.97      4.59 o 
   6  -5  10       68.23       71.21      6.31 o 
   7  -5  10      124.00      132.66      8.69 o 
  -6  -4  10      107.03       87.38      6.60 o 
  -5  -4  10      212.57      212.00      9.85 o 
  -4  -4  10      322.64      317.82     11.78 o 
  -3  -4  10       25.62       24.18      3.57 o 
  -2  -4  10      470.58      507.00     14.44 o 
  -1  -4  10      257.84      247.57     10.97 o 
   0  -4  10      529.72      564.49     10.53 o 
   1  -4  10      712.13      705.12     12.11 o 
   2  -4  10       70.73       64.13      4.37 o 
   3  -4  10      252.42      251.72      6.98 o 
   4  -4  10      381.73      368.39      8.85 o 
   5  -4  10      242.31      234.76      8.82 o 
   6  -4  10      428.36      404.29     14.75 o 
  -7  -3  10       14.89       18.41      3.88 o 
  -6  -3  10        8.18        7.31      2.77 o 
  -5  -3  10      339.50      334.84     12.52 o 
  -4  -3  10      656.34      682.98     18.24 o 
  -3  -3  10      468.98      463.59     14.27 o 
  -2  -3  10       51.36       55.33      4.90 o 
  -1  -3  10       30.22       40.24      4.19 o 
   0  -3  10       12.57       12.50      2.61 o 
   1  -3  10      484.25      504.88     10.07 o 
   2  -3  10      904.53      884.05     14.34 o 
   3  -3  10      203.76      193.31      6.23 o 
   4  -3  10        1.52        2.11      1.42 o 
   5  -3  10       55.13       62.43      4.01 o 
   6  -3  10       12.10        9.35      2.14 o 
  -7  -2  10      152.00      169.13      9.49 o 
  -6  -2  10       22.65       19.40      3.79 o 
  -5  -2  10      267.70      245.10     10.65 o 
  -4  -2  10        2.02        3.43      2.18 o 
  -3  -2  10      189.44      170.18      8.47 o 
  -2  -2  10      171.99      178.70      8.55 o 
  -1  -2  10       16.08       17.19      3.11 o 
   0  -2  10      172.72      167.56      5.30 o 
   1  -2  10       24.58       22.10      2.28 o 
   2  -2  10      135.57      136.54      5.07 o 
   3  -2  10      119.46      121.56      4.98 o 
   4  -2  10      220.91      212.11      9.68 o 
   5  -2  10        1.34        0.32      1.07 o 
   6  -2  10       14.52       15.17      2.61 o 
  -7  -1  10        3.64        6.77      2.94 o 
  -6  -1  10       65.59       59.18      5.63 o 
  -5  -1  10      157.10      150.81      8.32 o 
  -4  -1  10      127.38      122.61      7.39 o 
  -3  -1  10       92.49       95.88      6.43 o 
  -2  -1  10        9.60        9.49      2.72 o 
  -1  -1  10      149.55      142.12      7.59 o 
   0  -1  10        5.38        4.46      1.39 o 
   1  -1  10       72.29       74.90      3.83 o 
   2  -1  10       12.44       13.84      1.65 o 
   3  -1  10       14.89       14.29      1.77 o 
   4  -1  10      217.33      207.87      5.56 o 
   5  -1  10      123.16      124.53      4.55 o 
  -7   0  10        7.33        8.72      3.11 o 
  -6   0  10       55.47       54.22      5.38 o 
  -5   0  10       20.51       14.13      3.34 o 
  -4   0  10       56.49       59.24      5.41 o 
  -3   0  10      202.53      203.34      9.46 o 
  -2   0  10        9.47        3.68      2.29 o 
  -1   0  10      385.51      390.76     13.05 o 
   0   0  10      275.97      259.06     10.34 o 
   1   0  10       13.74       14.61      1.65 o 
   2   0  10      286.69      277.09      6.84 o 
   3   0  10        2.88        1.55      1.06 o 
   4   0  10      157.17      171.43      5.20 o 
   5   0  10      162.76      165.73      9.88 o 
  -7   1  10       70.13       72.94      6.63 o 
  -6   1  10        8.55       14.64      3.65 o 
  -5   1  10        1.72        3.34      2.38 o 
  -4   1  10       44.38       48.25      5.07 o 
  -3   1  10      190.00      199.06      9.51 o 
  -2   1  10      246.48      254.28     10.79 o 
  -1   1  10       82.30       80.11      6.09 o 
   0   1  10        0.98        0.00      1.67 o 
   1   1  10       61.94       60.57      3.66 o 
   2   1  10       19.07       13.80      2.29 o 
   3   1  10      168.96      163.06      6.38 o 
   4   1  10       84.80       91.59      5.12 o 
  -7   2  10        3.13        6.57      3.06 o 
  -6   2  10      195.33      188.92      9.85 o 
  -5   2  10        9.67        8.01      2.86 o 
  -4   2  10      161.14      161.49      8.86 o 
  -3   2  10       51.66       49.75      5.24 o 
  -2   2  10       58.45       73.14      5.92 o 
  -1   2  10       94.43       97.75      6.63 o 
   0   2  10       55.69       64.48      5.58 o 
   1   2  10        3.33        4.93      2.46 o 
   2   2  10        0.71        0.58      1.35 o 
   3   2  10       56.22       58.43      4.12 o 
  -6   3  10       68.51       55.95      5.75 o 
  -5   3  10      308.46      337.67     13.34 o 
  -4   3  10       98.86      131.30      8.13 o 
  -3   3  10        1.17        4.73      2.69 o 
  -2   3  10      150.38      161.20      8.78 o 
  -1   3  10       99.41       98.91      6.99 o 
   0   3  10       39.56       38.51      4.84 o 
   1   3  10      118.52      124.62      7.93 o 
   2   3  10        0.68        3.35      1.76 o 
  -5   4  10       99.06      103.55      7.62 o 
  -4   4  10        3.15        4.59      2.69 o 
  -3   4  10       30.24       29.25      4.45 o 
  -2   4  10        1.19        4.16      2.49 o 
  -1   4  10       41.13       43.92      5.10 o 
   0   4  10       55.06       47.09      5.38 o 
   0 -10  11       40.93       39.08      5.13 o 
   1 -10  11        0.24        1.59      2.15 o 
   2 -10  11       11.07       10.82      3.43 o 
   3 -10  11       32.74       32.31      4.90 o 
   4 -10  11      334.67      356.89     15.12 o 
  -2  -9  11       25.57       25.94      4.33 o 
  -1  -9  11        2.59        6.26      2.72 o 
   0  -9  11      172.67      176.78      9.83 o 
   1  -9  11      330.82      338.46     13.68 o 
   2  -9  11        6.39       10.62      3.28 o 
   3  -9  11        1.58        2.75      2.55 o 
   4  -9  11        9.28       11.52      3.65 o 
   5  -9  11      300.70      315.18     13.96 o 
  -1  -8  11        7.78       12.32      3.34 o 
   0  -8  11        8.92        6.82      2.75 o 
   1  -8  11      135.06      130.42      8.10 o 
   2  -8  11      211.73      226.27     10.99 o 
   3  -8  11       46.74       44.60      5.41 o 
   4  -8  11       20.54       20.10      4.11 o 
   5  -8  11       43.25       43.30      5.49 o 
   6  -8  11      211.57      217.47     11.69 o 
  -1  -7  11      397.47      392.49     13.65 o 
   0  -7  11      562.43      583.36     17.19 o 
   1  -7  11       60.09       61.36      5.61 o 
   2  -7  11       39.82       44.65      5.15 o 
   3  -7  11      320.58      294.40     12.20 o 
   4  -7  11      215.47      206.82     10.45 o 
   5  -7  11      216.20      201.75     10.73 o 
   6  -7  11       48.35       50.20      5.89 o 
  -4  -6  11      239.58      246.43     10.73 o 
  -3  -6  11      103.26      100.52      6.88 o 
  -2  -6  11        6.67        4.33      2.41 o 
  -1  -6  11      125.38      104.90      6.06 o 
   0  -6  11      378.10      376.01      8.93 o 
   1  -6  11      720.08      720.45     12.88 o 
   2  -6  11        5.67        4.74      1.50 o 
   3  -6  11       66.45       59.52      5.44 o 
   4  -6  11       82.45       84.15      6.80 o 
   5  -6  11      170.91      185.84      9.94 o 
   6  -6  11      229.82      227.57     11.35 o 
  -5  -5  11        2.13        0.00      2.18 o 
  -4  -5  11       99.75       96.73      6.85 o 
  -3  -5  11      459.35      458.97     14.70 o 
  -2  -5  11       40.65       42.81      4.64 o 
  -1  -5  11       19.86       23.16      3.54 o 
   0  -5  11        0.70        1.49      1.28 o 
   1  -5  11      130.26      128.30      5.04 o 
   2  -5  11      328.12      317.59      8.07 o 
   3  -5  11      241.77      214.57      6.74 o 
   4  -5  11        2.38        2.73      1.53 o 
   5  -5  11       15.63       16.39      2.48 o 
   6  -5  11      158.04      169.58      9.71 o 
  -5  -4  11      111.81      104.29      7.31 o 
  -4  -4  11       18.62       19.59      3.77 o 
  -3  -4  11      250.96      242.84     10.51 o 
  -2  -4  11      423.05      473.44     14.75 o 
  -1  -4  11      124.97      137.47      7.62 o 
   0  -4  11       66.12       65.55      3.82 o 
   1  -4  11       44.73       47.29      5.68 o 
   2  -4  11      282.93      265.28      9.09 o 
   3  -4  11      637.57      619.16     12.18 o 
   4  -4  11      407.00      411.64      9.90 o 
   5  -4  11       14.27       13.76      2.62 o 
   6  -4  11        7.62        5.32      2.94 o 
  -6  -3  11       30.53       28.80      4.45 o 
  -5  -3  11      356.24      349.81     13.39 o 
  -4  -3  11      315.75      322.23     12.57 o 
  -3  -3  11      120.91      130.62      7.70 o 
  -2  -3  11      112.01      115.70      7.28 o 
  -1  -3  11      168.04      174.37      8.72 o 
   0  -3  11      346.58      338.07      8.17 o 
   1  -3  11      530.08      535.86     10.72 o 
   2  -3  11      191.51      188.85      6.29 o 
   3  -3  11       13.35       15.86      2.33 o 
   4  -3  11      432.80      420.55     12.19 o 
   5  -3  11      205.51      220.72     10.51 o 
  -6  -2  11       20.72       14.21      3.68 o 
  -5  -2  11        7.24       10.87      3.45 o 
  -4  -2  11      236.66      236.92     10.79 o 
  -3  -2  11      276.11      286.92     11.67 o 
  -2  -2  11      463.34      444.19     14.55 o 
  -1  -2  11       31.58       30.84      4.16 o 
   0  -2  11      268.90      247.31     10.39 o 
   1  -2  11      152.42      153.46      5.54 o 
   2  -2  11      687.05      713.37     13.13 o 
   3  -2  11        4.81        3.43      2.12 o 
   4  -2  11        0.86        0.54      1.11 o 
   5  -2  11       12.92       15.88      2.16 o 
  -6  -1  11      161.69      146.53      9.09 o 
  -5  -1  11        9.45       17.33      3.91 o 
  -4  -1  11       31.84       30.67      4.42 o 
  -3  -1  11       99.35       89.90      6.77 o 
  -2  -1  11      257.20      255.61     11.01 o 
  -1  -1  11      321.00      323.20     12.32 o 
   0  -1  11       16.92       18.46      3.57 o 
   1  -1  11       13.32       16.11      2.97 o 
   2  -1  11       28.84       27.77      2.23 o 
   3  -1  11       92.38       97.20      3.82 o 
   4  -1  11      143.54      144.22      4.85 o 
  -6   0  11      127.60      134.10      8.61 o 
  -5   0  11       39.12       49.64      5.55 o 
  -4   0  11       62.77       61.56      5.89 o 
  -3   0  11      107.82      101.46      7.11 o 
  -2   0  11       60.35       61.93      5.78 o 
  -1   0  11      217.50      220.98     10.17 o 
   0   0  11      281.96      301.48     12.09 o 
   1   0  11       92.86       98.17      6.99 o 
   2   0  11        0.75        1.04      1.08 o 
   3   0  11       44.18       48.89      2.94 o 
  -6   1  11        5.66        6.20      3.03 o 
  -5   1  11       69.57       79.45      6.82 o 
  -4   1  11      189.23      201.67     10.42 o 
  -3   1  11      158.93      157.66      9.03 o 
  -2   1  11       91.67      100.21      7.19 o 
  -1   1  11        6.50        6.54      2.92 o 
   0   1  11      163.94      170.01      9.15 o 
   1   1  11      143.17      152.03      8.89 o 
   2   1  11       31.18       31.58      3.61 o 
  -5   2  11        7.96        3.57      2.86 o 
  -4   2  11       34.22       35.34      5.01 o 
  -3   2  11       83.42       83.76      6.74 o 
  -2   2  11       37.90       40.27      4.98 o 
  -1   2  11       87.01       98.43      7.25 o 
   0   2  11        8.22        9.37      3.31 o 
   1   2  11        1.30        0.00      2.21 o 
  -4   3  11       10.43       14.89      4.02 o 
  -3   3  11       20.71       16.56      3.91 o 
  -2   3  11        0.76        0.71      2.15 o 
  -1   3  11       83.51       98.14      7.19 o 
   0  -9  12      186.82      207.39     10.82 o 
   1  -9  12      110.41      115.73      8.27 o 
   2  -9  12        0.17        2.21      2.32 o 
   3  -9  12       40.76       55.61      6.20 o 
   0  -8  12       14.89       20.90      4.05 o 
   1  -8  12      127.98      128.30      8.47 o 
   2  -8  12       74.98       80.90      6.82 o 
   3  -8  12        0.58        2.80      2.55 o 
   4  -8  12       38.34       35.88      5.21 o 
   0  -7  12       54.53       67.76      6.06 o 
   1  -7  12        2.71        2.27      2.38 o 
   2  -7  12       84.96       90.64      7.05 o 
   3  -7  12      127.54      136.54      8.69 o 
   4  -7  12       54.95       55.98      6.09 o 
  -3  -6  12      137.45      105.93      7.22 o 
  -2  -6  12      423.78      403.42     13.87 o 
  -1  -6  12       93.25       94.24      6.68 o 
   0  -6  12      144.83      160.95      6.02 o 
   1  -6  12      169.07      177.14      7.38 o 
   2  -6  12       14.92       15.57      3.51 o 
   3  -6  12       45.77       54.34      5.75 o 
   4  -6  12      188.23      194.76     10.36 o 
   5  -6  12      109.58      120.74      8.32 o 
  -4  -5  12      307.93      302.64     12.63 o 
  -3  -5  12      131.63      150.75      8.64 o 
  -2  -5  12        1.41        0.79      2.21 o 
  -1  -5  12        6.02        9.40      3.00 o 
   0  -5  12       22.09       20.73      3.62 o 
   1  -5  12       37.03       41.59      3.26 o 
   2  -5  12      198.62      205.02      6.76 o 
   3  -5  12       31.48       28.78      2.95 o 
   4  -5  12       37.88       40.75      6.02 o 
  -4  -4  12       10.07       12.54      3.62 o 
  -3  -4  12       88.33       91.63      6.85 o 
  -2  -4  12      211.50      206.48     10.14 o 
  -1  -4  12       24.20       27.01      4.16 o 
   0  -4  12        1.59        1.13      1.98 o 
   1  -4  12       27.03       30.78      2.89 o 
   2  -4  12      314.04      311.13     12.84 o 
   3  -4  12      215.57      207.61      7.07 o 
   4  -4  12       94.75       88.34      5.93 o 
  -4  -3  12       56.18       50.26      5.58 o 
  -3  -3  12        8.08       11.30      3.40 o 
  -2  -3  12      128.59      120.17      7.87 o 
  -1  -3  12      176.96      211.21     10.25 o 
   0  -3  12      274.51      258.86     11.01 o 
   1  -3  12       59.45       63.33      3.95 o 
   2  -3  12        7.55        7.37      2.14 o 
   3  -3  12      154.60      151.45      6.10 o 
   4  -3  12       66.37       76.11      4.55 o 
  -5  -2  12       95.34       84.64      7.22 o 
  -4  -2  12      151.36      145.57      8.86 o 
  -3  -2  12       95.98      105.42      7.73 o 
  -2  -2  12      216.04      204.72     10.36 o 
  -1  -2  12      139.66      130.65      8.21 o 
   0  -2  12      280.58      279.65     11.69 o 
   1  -2  12      132.32      135.01      8.18 o 
   2  -2  12      128.11      118.13      7.84 o 
   3  -2  12       33.41       33.62      3.26 o 
  -5  -1  12        2.94        4.93      2.86 o 
  -4  -1  12        0.30        1.13      2.35 o 
  -3  -1  12      148.88      132.07      8.41 o 
  -2  -1  12       35.78       36.81      5.04 o 
  -1  -1  12        9.28       12.66      3.34 o 
   0  -1  12        0.03        1.25      1.95 o 
   1  -1  12      228.55      222.00     10.68 o 
   2  -1  12       27.21       26.48      2.33 o 
  -4   0  12        0.57        0.00      2.29 o 
  -3   0  12       18.31       23.13      4.33 o 
  -2   0  12       89.97       98.85      7.42 o 
  -1   0  12      143.30      134.56      8.41 o 
   0   0  12       32.41       34.72      4.81 o 
   1   0  12       76.39       80.73      6.71 o 
  -3   1  12       38.80       38.40      5.24 o 
  -2   1  12        3.46        2.66      2.44 o 
  -1   1  12       68.92       62.83      6.14 o 
   0   1  12      200.07      220.69     11.04 o 
   1  -7  13       39.74       40.60      5.18 o 
   2  -7  13        1.92        1.56      2.46 o 
  -1  -6  13       44.76       40.92      5.10 o 
   0  -6  13        0.58        2.41      2.27 o 
   1  -6  13       16.14       10.42      3.31 o 
   2  -6  13       73.44       83.56      7.05 o 
  -2  -5  13        8.94       14.41      3.74 o 
  -1  -5  13       29.08       30.52      4.53 o 
   0  -5  13       71.29       69.69      6.03 o 
   1  -5  13       53.35       57.45      5.49 o 
   2  -5  13       44.47       39.98      3.50 o 
  -2  -4  13       96.99       95.11      7.25 o 
  -1  -4  13        2.89        2.41      2.46 o 
   0  -4  13       18.19       19.88      3.96 o 
   1  -4  13      102.08       89.70      6.82 o 
   2  -4  13      198.67      204.78     12.66 o 
  -2  -3  13       39.39       47.46      5.66 o 
  -1  -3  13      162.10      140.93      8.69 o 
   0  -3  13       17.95       25.37      4.39 o 
   1  -3  13        0.20        1.59      2.41 o 
  -2  -2  13       21.04       16.82      4.02 o 
  -1  -2  13      119.67      118.47      8.24 o 
   0  -2  13      371.30      393.28     14.75 o 
                                                 
